# Supplementary material for: Circulating human microRNAs are not linked to JC polyomavirus serology or urinary viral load in healthy subjects
Source: Virol J. 2014 Mar 3;11:41. doi: 10.1186/1743-422X-11-41 (PMC3945012; doi:10.1186/1743-422X-11-41)
Supplement: Additional file 2: Table S2 — Raw Cq values of plasma miRNA profiling study. [file 1743-422X-11-41-S2.xlsx]

## Sheet: Cq values
name	well	included	target	sample	run	sample type	Cq
RNU44-001094-JCV_03	59	N	RNU44-001094	JCV_03	import_qbaseplus	UNKN
RNU44-001094-JCV_03	443	N	RNU44-001094	JCV_03	import_qbaseplus	UNKN
RNU44-001094-JCV_05	827	N	RNU44-001094	JCV_05	import_qbaseplus	UNKN
RNU44-001094-JCV_05	1211	N	RNU44-001094	JCV_05	import_qbaseplus	UNKN
RNU44-001094-JCV_08	1979	N	RNU44-001094	JCV_08	import_qbaseplus	UNKN
RNU44-001094-JCV_08	1595	N	RNU44-001094	JCV_08	import_qbaseplus	UNKN
RNU44-001094-JCV_11	2363	Y	RNU44-001094	JCV_11	import_qbaseplus	UNKN	20.171
RNU44-001094-JCV_11	2747	N	RNU44-001094	JCV_11	import_qbaseplus	UNKN
RNU44-001094-JCV_13	3131	Y	RNU44-001094	JCV_13	import_qbaseplus	UNKN	19.005
RNU44-001094-JCV_13	3515	Y	RNU44-001094	JCV_13	import_qbaseplus	UNKN	19.396
RNU44-001094-JCV_14	4283	Y	RNU44-001094	JCV_14	import_qbaseplus	UNKN	22.218
RNU44-001094-JCV_14	3899	Y	RNU44-001094	JCV_14	import_qbaseplus	UNKN	21.41
RNU44-001094-JCV_15	5051	N	RNU44-001094	JCV_15	import_qbaseplus	UNKN
RNU44-001094-JCV_15	4667	N	RNU44-001094	JCV_15	import_qbaseplus	UNKN
RNU44-001094-JCV_16	5435	Y	RNU44-001094	JCV_16	import_qbaseplus	UNKN	25.08
RNU44-001094-JCV_16	5819	Y	RNU44-001094	JCV_16	import_qbaseplus	UNKN	30.871
RNU44-001094-JCV_17	6203	N	RNU44-001094	JCV_17	import_qbaseplus	UNKN
RNU44-001094-JCV_17	6587	Y	RNU44-001094	JCV_17	import_qbaseplus	UNKN	31.496
RNU44-001094-JCV_19	7355	N	RNU44-001094	JCV_19	import_qbaseplus	UNKN
RNU44-001094-JCV_19	6971	N	RNU44-001094	JCV_19	import_qbaseplus	UNKN
RNU44-001094-JCV_21	7739	Y	RNU44-001094	JCV_21	import_qbaseplus	UNKN	29.593
RNU44-001094-JCV_21	8123	Y	RNU44-001094	JCV_21	import_qbaseplus	UNKN	31.573
RNU44-001094-JCV_22	8891	Y	RNU44-001094	JCV_22	import_qbaseplus	UNKN	20.049
RNU44-001094-JCV_22	8507	Y	RNU44-001094	JCV_22	import_qbaseplus	UNKN	18.811
RNU44-001094-JCV_24	9659	Y	RNU44-001094	JCV_24	import_qbaseplus	UNKN	20.031
RNU44-001094-JCV_24	9275	Y	RNU44-001094	JCV_24	import_qbaseplus	UNKN	19.24
RNU44-001094-JCV_26	10427	Y	RNU44-001094	JCV_26	import_qbaseplus	UNKN	23.987
RNU44-001094-JCV_26	10043	Y	RNU44-001094	JCV_26	import_qbaseplus	UNKN	23.54
RNU44-001094-JCV_27	10811	Y	RNU44-001094	JCV_27	import_qbaseplus	UNKN	30.818
RNU44-001094-JCV_27	11195	N	RNU44-001094	JCV_27	import_qbaseplus	UNKN
RNU44-001094-JCV_29	11963	Y	RNU44-001094	JCV_29	import_qbaseplus	UNKN	21.129
RNU44-001094-JCV_29	11579	Y	RNU44-001094	JCV_29	import_qbaseplus	UNKN	19.179
RNU44-001094-JCV_31	12731	N	RNU44-001094	JCV_31	import_qbaseplus	UNKN
RNU44-001094-JCV_31	12347	N	RNU44-001094	JCV_31	import_qbaseplus	UNKN
RNU44-001094-JCV_33	13499	Y	RNU44-001094	JCV_33	import_qbaseplus	UNKN	19.401
RNU44-001094-JCV_33	13115	Y	RNU44-001094	JCV_33	import_qbaseplus	UNKN	16.638
RNU44-001094-JCV_35	14267	Y	RNU44-001094	JCV_35	import_qbaseplus	UNKN	19.449
RNU44-001094-JCV_35	13883	Y	RNU44-001094	JCV_35	import_qbaseplus	UNKN	18.342
RNU44-001094-JCV_36	15035	Y	RNU44-001094	JCV_36	import_qbaseplus	UNKN	28.185
RNU44-001094-JCV_36	14651	Y	RNU44-001094	JCV_36	import_qbaseplus	UNKN	22.244
RNU44-001094-JCV_37	15803	N	RNU44-001094	JCV_37	import_qbaseplus	UNKN
RNU44-001094-JCV_37	15419	Y	RNU44-001094	JCV_37	import_qbaseplus	UNKN	27.448
RNU44-001094-JCV_38	16571	Y	RNU44-001094	JCV_38	import_qbaseplus	UNKN	21.051
RNU44-001094-JCV_38	16187	Y	RNU44-001094	JCV_38	import_qbaseplus	UNKN	20.001
RNU44-001094-JCV_43	17339	Y	RNU44-001094	JCV_43	import_qbaseplus	UNKN	20.307
RNU44-001094-JCV_43	16955	Y	RNU44-001094	JCV_43	import_qbaseplus	UNKN	19.222
RNU44-001094-JCV_44	17723	Y	RNU44-001094	JCV_44	import_qbaseplus	UNKN	18.205
RNU44-001094-JCV_44	18107	Y	RNU44-001094	JCV_44	import_qbaseplus	UNKN	20.31
RNU44-001094-JCV_45	18875	Y	RNU44-001094	JCV_45	import_qbaseplus	UNKN	18.348
RNU44-001094-JCV_45	18491	Y	RNU44-001094	JCV_45	import_qbaseplus	UNKN	17.294
RNU44-001094-JCV_46	19259	Y	RNU44-001094	JCV_46	import_qbaseplus	UNKN	14.896
RNU44-001094-JCV_46	19643	Y	RNU44-001094	JCV_46	import_qbaseplus	UNKN	18.323
RNU44-001094-JCV_47	20027	Y	RNU44-001094	JCV_47	import_qbaseplus	UNKN	31.679
RNU44-001094-JCV_47	20411	N	RNU44-001094	JCV_47	import_qbaseplus	UNKN
RNU44-001094-JCV_48	21179	Y	RNU44-001094	JCV_48	import_qbaseplus	UNKN	31.677
RNU44-001094-JCV_48	20795	N	RNU44-001094	JCV_48	import_qbaseplus	UNKN
RNU44-001094-JCV_49	21947	Y	RNU44-001094	JCV_49	import_qbaseplus	UNKN	29.058
RNU44-001094-JCV_49	21563	Y	RNU44-001094	JCV_49	import_qbaseplus	UNKN	25.962
RNU44-001094-JCV_50	22715	N	RNU44-001094	JCV_50	import_qbaseplus	UNKN
RNU44-001094-JCV_50	22331	Y	RNU44-001094	JCV_50	import_qbaseplus	UNKN	24.399
RNU48-001006-JCV_03	107	Y	RNU48-001006	JCV_03	import_qbaseplus	UNKN	25.638
RNU48-001006-JCV_03	491	Y	RNU48-001006	JCV_03	import_qbaseplus	UNKN	26.253
RNU48-001006-JCV_05	1259	Y	RNU48-001006	JCV_05	import_qbaseplus	UNKN	26.823
RNU48-001006-JCV_05	875	Y	RNU48-001006	JCV_05	import_qbaseplus	UNKN	26.866
RNU48-001006-JCV_08	2027	Y	RNU48-001006	JCV_08	import_qbaseplus	UNKN	26.899
RNU48-001006-JCV_08	1643	Y	RNU48-001006	JCV_08	import_qbaseplus	UNKN	26.381
RNU48-001006-JCV_11	2411	Y	RNU48-001006	JCV_11	import_qbaseplus	UNKN	24.337
RNU48-001006-JCV_11	2795	Y	RNU48-001006	JCV_11	import_qbaseplus	UNKN	25.27
RNU48-001006-JCV_13	3179	Y	RNU48-001006	JCV_13	import_qbaseplus	UNKN	14.167
RNU48-001006-JCV_13	3563	Y	RNU48-001006	JCV_13	import_qbaseplus	UNKN	14.718
RNU48-001006-JCV_14	3947	Y	RNU48-001006	JCV_14	import_qbaseplus	UNKN	17.172
RNU48-001006-JCV_14	4331	Y	RNU48-001006	JCV_14	import_qbaseplus	UNKN	17.755
RNU48-001006-JCV_15	5099	Y	RNU48-001006	JCV_15	import_qbaseplus	UNKN	25.556
RNU48-001006-JCV_15	4715	Y	RNU48-001006	JCV_15	import_qbaseplus	UNKN	24.541
RNU48-001006-JCV_16	5867	Y	RNU48-001006	JCV_16	import_qbaseplus	UNKN	24.237
RNU48-001006-JCV_16	5483	Y	RNU48-001006	JCV_16	import_qbaseplus	UNKN	23.53
RNU48-001006-JCV_17	6635	Y	RNU48-001006	JCV_17	import_qbaseplus	UNKN	24.504
RNU48-001006-JCV_17	6251	Y	RNU48-001006	JCV_17	import_qbaseplus	UNKN	23.542
RNU48-001006-JCV_19	7403	Y	RNU48-001006	JCV_19	import_qbaseplus	UNKN	24.156
RNU48-001006-JCV_19	7019	Y	RNU48-001006	JCV_19	import_qbaseplus	UNKN	23.86
RNU48-001006-JCV_21	7787	Y	RNU48-001006	JCV_21	import_qbaseplus	UNKN	23.638
RNU48-001006-JCV_21	8171	Y	RNU48-001006	JCV_21	import_qbaseplus	UNKN	24.524
RNU48-001006-JCV_22	8555	Y	RNU48-001006	JCV_22	import_qbaseplus	UNKN	14.011
RNU48-001006-JCV_22	8939	Y	RNU48-001006	JCV_22	import_qbaseplus	UNKN	14.334
RNU48-001006-JCV_24	9707	Y	RNU48-001006	JCV_24	import_qbaseplus	UNKN	14.239
RNU48-001006-JCV_24	9323	Y	RNU48-001006	JCV_24	import_qbaseplus	UNKN	14.178
RNU48-001006-JCV_26	10475	Y	RNU48-001006	JCV_26	import_qbaseplus	UNKN	18.624
RNU48-001006-JCV_26	10091	Y	RNU48-001006	JCV_26	import_qbaseplus	UNKN	18.289
RNU48-001006-JCV_27	11243	Y	RNU48-001006	JCV_27	import_qbaseplus	UNKN	25.182
RNU48-001006-JCV_27	10859	Y	RNU48-001006	JCV_27	import_qbaseplus	UNKN	24.299
RNU48-001006-JCV_29	11627	Y	RNU48-001006	JCV_29	import_qbaseplus	UNKN	14.408
RNU48-001006-JCV_29	12011	Y	RNU48-001006	JCV_29	import_qbaseplus	UNKN	14.795
RNU48-001006-JCV_31	12779	Y	RNU48-001006	JCV_31	import_qbaseplus	UNKN	26.651
RNU48-001006-JCV_31	12395	Y	RNU48-001006	JCV_31	import_qbaseplus	UNKN	25.651
RNU48-001006-JCV_33	13163	Y	RNU48-001006	JCV_33	import_qbaseplus	UNKN	13.629
RNU48-001006-JCV_33	13547	Y	RNU48-001006	JCV_33	import_qbaseplus	UNKN	14.167
RNU48-001006-JCV_35	14315	Y	RNU48-001006	JCV_35	import_qbaseplus	UNKN	14.408
RNU48-001006-JCV_35	13931	Y	RNU48-001006	JCV_35	import_qbaseplus	UNKN	14.065
RNU48-001006-JCV_36	14699	Y	RNU48-001006	JCV_36	import_qbaseplus	UNKN	23.954
RNU48-001006-JCV_36	15083	Y	RNU48-001006	JCV_36	import_qbaseplus	UNKN	24.868
RNU48-001006-JCV_37	15467	Y	RNU48-001006	JCV_37	import_qbaseplus	UNKN	25.61
RNU48-001006-JCV_37	15851	Y	RNU48-001006	JCV_37	import_qbaseplus	UNKN	25.868
RNU48-001006-JCV_38	16235	Y	RNU48-001006	JCV_38	import_qbaseplus	UNKN	15.421
RNU48-001006-JCV_38	16619	Y	RNU48-001006	JCV_38	import_qbaseplus	UNKN	15.691
RNU48-001006-JCV_43	17003	Y	RNU48-001006	JCV_43	import_qbaseplus	UNKN	15.142
RNU48-001006-JCV_43	17387	Y	RNU48-001006	JCV_43	import_qbaseplus	UNKN	14.848
RNU48-001006-JCV_44	17771	Y	RNU48-001006	JCV_44	import_qbaseplus	UNKN	15.208
RNU48-001006-JCV_44	18155	Y	RNU48-001006	JCV_44	import_qbaseplus	UNKN	15.44
RNU48-001006-JCV_45	18923	Y	RNU48-001006	JCV_45	import_qbaseplus	UNKN	12.731
RNU48-001006-JCV_45	18539	Y	RNU48-001006	JCV_45	import_qbaseplus	UNKN	12.608
RNU48-001006-JCV_46	19691	Y	RNU48-001006	JCV_46	import_qbaseplus	UNKN	13.307
RNU48-001006-JCV_46	19307	Y	RNU48-001006	JCV_46	import_qbaseplus	UNKN	13.333
RNU48-001006-JCV_47	20459	Y	RNU48-001006	JCV_47	import_qbaseplus	UNKN	24.792
RNU48-001006-JCV_47	20075	Y	RNU48-001006	JCV_47	import_qbaseplus	UNKN	24.463
RNU48-001006-JCV_48	21227	Y	RNU48-001006	JCV_48	import_qbaseplus	UNKN	25.408
RNU48-001006-JCV_48	20843	Y	RNU48-001006	JCV_48	import_qbaseplus	UNKN	25.826
RNU48-001006-JCV_49	21611	Y	RNU48-001006	JCV_49	import_qbaseplus	UNKN	21.796
RNU48-001006-JCV_49	21995	Y	RNU48-001006	JCV_49	import_qbaseplus	UNKN	22.926
RNU48-001006-JCV_50	22763	Y	RNU48-001006	JCV_50	import_qbaseplus	UNKN	26.717
RNU48-001006-JCV_50	22379	Y	RNU48-001006	JCV_50	import_qbaseplus	UNKN	24.52
U6 snRNA-001973-JCV_03	12	Y	U6 snRNA-001973	JCV_03	import_qbaseplus	UNKN	22.262
U6 snRNA-001973-JCV_03	36	Y	U6 snRNA-001973	JCV_03	import_qbaseplus	UNKN	22.686
U6 snRNA-001973-JCV_03	395	Y	U6 snRNA-001973	JCV_03	import_qbaseplus	UNKN	23.325
U6 snRNA-001973-JCV_03	11	Y	U6 snRNA-001973	JCV_03	import_qbaseplus	UNKN	22.724
U6 snRNA-001973-JCV_03	419	Y	U6 snRNA-001973	JCV_03	import_qbaseplus	UNKN	23.383
U6 snRNA-001973-JCV_03	420	Y	U6 snRNA-001973	JCV_03	import_qbaseplus	UNKN	23.3
U6 snRNA-001973-JCV_03	35	Y	U6 snRNA-001973	JCV_03	import_qbaseplus	UNKN	22.749
U6 snRNA-001973-JCV_03	396	Y	U6 snRNA-001973	JCV_03	import_qbaseplus	UNKN	22.874
U6 snRNA-001973-JCV_05	780	Y	U6 snRNA-001973	JCV_05	import_qbaseplus	UNKN	22.732
U6 snRNA-001973-JCV_05	804	Y	U6 snRNA-001973	JCV_05	import_qbaseplus	UNKN	22.451
U6 snRNA-001973-JCV_05	1187	Y	U6 snRNA-001973	JCV_05	import_qbaseplus	UNKN	23.577
U6 snRNA-001973-JCV_05	1164	Y	U6 snRNA-001973	JCV_05	import_qbaseplus	UNKN	23.588
U6 snRNA-001973-JCV_05	1188	Y	U6 snRNA-001973	JCV_05	import_qbaseplus	UNKN	23.445
U6 snRNA-001973-JCV_05	803	Y	U6 snRNA-001973	JCV_05	import_qbaseplus	UNKN	22.748
U6 snRNA-001973-JCV_05	1163	Y	U6 snRNA-001973	JCV_05	import_qbaseplus	UNKN	23.824
U6 snRNA-001973-JCV_05	779	Y	U6 snRNA-001973	JCV_05	import_qbaseplus	UNKN	22.344
U6 snRNA-001973-JCV_08	1931	Y	U6 snRNA-001973	JCV_08	import_qbaseplus	UNKN	23.663
U6 snRNA-001973-JCV_08	1956	Y	U6 snRNA-001973	JCV_08	import_qbaseplus	UNKN	23.44
U6 snRNA-001973-JCV_08	1955	Y	U6 snRNA-001973	JCV_08	import_qbaseplus	UNKN	23.545
U6 snRNA-001973-JCV_08	1547	Y	U6 snRNA-001973	JCV_08	import_qbaseplus	UNKN	21.663
U6 snRNA-001973-JCV_08	1548	Y	U6 snRNA-001973	JCV_08	import_qbaseplus	UNKN	22.82
U6 snRNA-001973-JCV_08	1571	Y	U6 snRNA-001973	JCV_08	import_qbaseplus	UNKN	22.458
U6 snRNA-001973-JCV_08	1572	Y	U6 snRNA-001973	JCV_08	import_qbaseplus	UNKN	22.48
U6 snRNA-001973-JCV_08	1932	Y	U6 snRNA-001973	JCV_08	import_qbaseplus	UNKN	22.974
U6 snRNA-001973-JCV_11	2724	Y	U6 snRNA-001973	JCV_11	import_qbaseplus	UNKN	21.948
U6 snRNA-001973-JCV_11	2723	Y	U6 snRNA-001973	JCV_11	import_qbaseplus	UNKN	21.937
U6 snRNA-001973-JCV_11	2316	Y	U6 snRNA-001973	JCV_11	import_qbaseplus	UNKN	21.462
U6 snRNA-001973-JCV_11	2340	Y	U6 snRNA-001973	JCV_11	import_qbaseplus	UNKN	20.638
U6 snRNA-001973-JCV_11	2699	Y	U6 snRNA-001973	JCV_11	import_qbaseplus	UNKN	22.353
U6 snRNA-001973-JCV_11	2700	Y	U6 snRNA-001973	JCV_11	import_qbaseplus	UNKN	21.728
U6 snRNA-001973-JCV_11	2315	Y	U6 snRNA-001973	JCV_11	import_qbaseplus	UNKN	20.901
U6 snRNA-001973-JCV_11	2339	Y	U6 snRNA-001973	JCV_11	import_qbaseplus	UNKN	21.138
U6 snRNA-001973-JCV_13	3467	Y	U6 snRNA-001973	JCV_13	import_qbaseplus	UNKN	13.574
U6 snRNA-001973-JCV_13	3108	Y	U6 snRNA-001973	JCV_13	import_qbaseplus	UNKN	13.343
U6 snRNA-001973-JCV_13	3084	Y	U6 snRNA-001973	JCV_13	import_qbaseplus	UNKN	13.212
U6 snRNA-001973-JCV_13	3107	Y	U6 snRNA-001973	JCV_13	import_qbaseplus	UNKN	13.307
U6 snRNA-001973-JCV_13	3468	Y	U6 snRNA-001973	JCV_13	import_qbaseplus	UNKN	13.405
U6 snRNA-001973-JCV_13	3491	Y	U6 snRNA-001973	JCV_13	import_qbaseplus	UNKN	13.126
U6 snRNA-001973-JCV_13	3083	Y	U6 snRNA-001973	JCV_13	import_qbaseplus	UNKN	13.36
U6 snRNA-001973-JCV_13	3492	Y	U6 snRNA-001973	JCV_13	import_qbaseplus	UNKN	13.089
U6 snRNA-001973-JCV_14	3875	Y	U6 snRNA-001973	JCV_14	import_qbaseplus	UNKN	16.756
U6 snRNA-001973-JCV_14	4235	Y	U6 snRNA-001973	JCV_14	import_qbaseplus	UNKN	16.568
U6 snRNA-001973-JCV_14	4260	Y	U6 snRNA-001973	JCV_14	import_qbaseplus	UNKN	16.58
U6 snRNA-001973-JCV_14	3876	Y	U6 snRNA-001973	JCV_14	import_qbaseplus	UNKN	16.59
U6 snRNA-001973-JCV_14	4259	Y	U6 snRNA-001973	JCV_14	import_qbaseplus	UNKN	16.708
U6 snRNA-001973-JCV_14	4236	Y	U6 snRNA-001973	JCV_14	import_qbaseplus	UNKN	16.759
U6 snRNA-001973-JCV_14	3851	Y	U6 snRNA-001973	JCV_14	import_qbaseplus	UNKN	16.642
U6 snRNA-001973-JCV_14	3852	Y	U6 snRNA-001973	JCV_14	import_qbaseplus	UNKN	16.645
U6 snRNA-001973-JCV_15	4644	Y	U6 snRNA-001973	JCV_15	import_qbaseplus	UNKN	20.603
U6 snRNA-001973-JCV_15	5028	Y	U6 snRNA-001973	JCV_15	import_qbaseplus	UNKN	21.62
U6 snRNA-001973-JCV_15	4620	Y	U6 snRNA-001973	JCV_15	import_qbaseplus	UNKN	21.002
U6 snRNA-001973-JCV_15	5004	Y	U6 snRNA-001973	JCV_15	import_qbaseplus	UNKN	21.737
U6 snRNA-001973-JCV_15	5027	Y	U6 snRNA-001973	JCV_15	import_qbaseplus	UNKN	21.616
U6 snRNA-001973-JCV_15	4619	Y	U6 snRNA-001973	JCV_15	import_qbaseplus	UNKN	20.693
U6 snRNA-001973-JCV_15	5003	Y	U6 snRNA-001973	JCV_15	import_qbaseplus	UNKN	21.925
U6 snRNA-001973-JCV_15	4643	Y	U6 snRNA-001973	JCV_15	import_qbaseplus	UNKN	20.983
U6 snRNA-001973-JCV_16	5388	Y	U6 snRNA-001973	JCV_16	import_qbaseplus	UNKN	20.349
U6 snRNA-001973-JCV_16	5795	Y	U6 snRNA-001973	JCV_16	import_qbaseplus	UNKN	21.202
U6 snRNA-001973-JCV_16	5772	Y	U6 snRNA-001973	JCV_16	import_qbaseplus	UNKN	21.053
U6 snRNA-001973-JCV_16	5387	Y	U6 snRNA-001973	JCV_16	import_qbaseplus	UNKN	20.568
U6 snRNA-001973-JCV_16	5411	Y	U6 snRNA-001973	JCV_16	import_qbaseplus	UNKN	20.116
U6 snRNA-001973-JCV_16	5771	Y	U6 snRNA-001973	JCV_16	import_qbaseplus	UNKN	21.457
U6 snRNA-001973-JCV_16	5796	Y	U6 snRNA-001973	JCV_16	import_qbaseplus	UNKN	21.275
U6 snRNA-001973-JCV_16	5412	Y	U6 snRNA-001973	JCV_16	import_qbaseplus	UNKN	20.418
U6 snRNA-001973-JCV_17	6563	Y	U6 snRNA-001973	JCV_17	import_qbaseplus	UNKN	21.402
U6 snRNA-001973-JCV_17	6180	Y	U6 snRNA-001973	JCV_17	import_qbaseplus	UNKN	20.348
U6 snRNA-001973-JCV_17	6540	Y	U6 snRNA-001973	JCV_17	import_qbaseplus	UNKN	21.403
U6 snRNA-001973-JCV_17	6179	Y	U6 snRNA-001973	JCV_17	import_qbaseplus	UNKN	20.782
U6 snRNA-001973-JCV_17	6156	Y	U6 snRNA-001973	JCV_17	import_qbaseplus	UNKN	20.738
U6 snRNA-001973-JCV_17	6564	Y	U6 snRNA-001973	JCV_17	import_qbaseplus	UNKN	21.279
U6 snRNA-001973-JCV_17	6539	Y	U6 snRNA-001973	JCV_17	import_qbaseplus	UNKN	21.128
U6 snRNA-001973-JCV_17	6155	Y	U6 snRNA-001973	JCV_17	import_qbaseplus	UNKN	20.394
U6 snRNA-001973-JCV_19	7307	Y	U6 snRNA-001973	JCV_19	import_qbaseplus	UNKN	21.098
U6 snRNA-001973-JCV_19	6923	Y	U6 snRNA-001973	JCV_19	import_qbaseplus	UNKN	19.925
U6 snRNA-001973-JCV_19	7331	Y	U6 snRNA-001973	JCV_19	import_qbaseplus	UNKN	21.01
U6 snRNA-001973-JCV_19	6924	Y	U6 snRNA-001973	JCV_19	import_qbaseplus	UNKN	20.251
U6 snRNA-001973-JCV_19	6947	Y	U6 snRNA-001973	JCV_19	import_qbaseplus	UNKN	20.129
U6 snRNA-001973-JCV_19	7332	Y	U6 snRNA-001973	JCV_19	import_qbaseplus	UNKN	21.022
U6 snRNA-001973-JCV_19	6948	Y	U6 snRNA-001973	JCV_19	import_qbaseplus	UNKN	19.863
U6 snRNA-001973-JCV_19	7308	Y	U6 snRNA-001973	JCV_19	import_qbaseplus	UNKN	21.175
U6 snRNA-001973-JCV_21	8075	Y	U6 snRNA-001973	JCV_21	import_qbaseplus	UNKN	21.901
U6 snRNA-001973-JCV_21	8100	Y	U6 snRNA-001973	JCV_21	import_qbaseplus	UNKN	22.205
U6 snRNA-001973-JCV_21	7692	Y	U6 snRNA-001973	JCV_21	import_qbaseplus	UNKN	21.686
U6 snRNA-001973-JCV_21	8099	Y	U6 snRNA-001973	JCV_21	import_qbaseplus	UNKN	21.713
U6 snRNA-001973-JCV_21	7691	Y	U6 snRNA-001973	JCV_21	import_qbaseplus	UNKN	21.685
U6 snRNA-001973-JCV_21	7715	Y	U6 snRNA-001973	JCV_21	import_qbaseplus	UNKN	21.588
U6 snRNA-001973-JCV_21	7716	Y	U6 snRNA-001973	JCV_21	import_qbaseplus	UNKN	21.564
U6 snRNA-001973-JCV_21	8076	Y	U6 snRNA-001973	JCV_21	import_qbaseplus	UNKN	21.686
U6 snRNA-001973-JCV_22	8484	Y	U6 snRNA-001973	JCV_22	import_qbaseplus	UNKN	14.316
U6 snRNA-001973-JCV_22	8867	Y	U6 snRNA-001973	JCV_22	import_qbaseplus	UNKN	13.999
U6 snRNA-001973-JCV_22	8483	Y	U6 snRNA-001973	JCV_22	import_qbaseplus	UNKN	14.289
U6 snRNA-001973-JCV_22	8460	Y	U6 snRNA-001973	JCV_22	import_qbaseplus	UNKN	14.378
U6 snRNA-001973-JCV_22	8844	Y	U6 snRNA-001973	JCV_22	import_qbaseplus	UNKN	13.85
U6 snRNA-001973-JCV_22	8868	Y	U6 snRNA-001973	JCV_22	import_qbaseplus	UNKN	13.674
U6 snRNA-001973-JCV_22	8459	Y	U6 snRNA-001973	JCV_22	import_qbaseplus	UNKN	14.355
U6 snRNA-001973-JCV_22	8843	Y	U6 snRNA-001973	JCV_22	import_qbaseplus	UNKN	13.801
U6 snRNA-001973-JCV_24	9252	Y	U6 snRNA-001973	JCV_24	import_qbaseplus	UNKN	14.28
U6 snRNA-001973-JCV_24	9611	Y	U6 snRNA-001973	JCV_24	import_qbaseplus	UNKN	14.395
U6 snRNA-001973-JCV_24	9251	Y	U6 snRNA-001973	JCV_24	import_qbaseplus	UNKN	14.232
U6 snRNA-001973-JCV_24	9612	Y	U6 snRNA-001973	JCV_24	import_qbaseplus	UNKN	14.154
U6 snRNA-001973-JCV_24	9228	Y	U6 snRNA-001973	JCV_24	import_qbaseplus	UNKN	14.349
U6 snRNA-001973-JCV_24	9227	Y	U6 snRNA-001973	JCV_24	import_qbaseplus	UNKN	14.13
U6 snRNA-001973-JCV_24	9635	Y	U6 snRNA-001973	JCV_24	import_qbaseplus	UNKN	14.287
U6 snRNA-001973-JCV_24	9636	Y	U6 snRNA-001973	JCV_24	import_qbaseplus	UNKN	14.258
U6 snRNA-001973-JCV_26	10380	Y	U6 snRNA-001973	JCV_26	import_qbaseplus	UNKN	16.404
U6 snRNA-001973-JCV_26	9995	Y	U6 snRNA-001973	JCV_26	import_qbaseplus	UNKN	16.308
U6 snRNA-001973-JCV_26	10403	Y	U6 snRNA-001973	JCV_26	import_qbaseplus	UNKN	16.601
U6 snRNA-001973-JCV_26	10404	Y	U6 snRNA-001973	JCV_26	import_qbaseplus	UNKN	16.533
U6 snRNA-001973-JCV_26	10020	Y	U6 snRNA-001973	JCV_26	import_qbaseplus	UNKN	16.005
U6 snRNA-001973-JCV_26	10379	Y	U6 snRNA-001973	JCV_26	import_qbaseplus	UNKN	16.779
U6 snRNA-001973-JCV_26	10019	Y	U6 snRNA-001973	JCV_26	import_qbaseplus	UNKN	16.508
U6 snRNA-001973-JCV_26	9996	Y	U6 snRNA-001973	JCV_26	import_qbaseplus	UNKN	16.615
U6 snRNA-001973-JCV_27	10788	Y	U6 snRNA-001973	JCV_27	import_qbaseplus	UNKN	22.059
U6 snRNA-001973-JCV_27	10787	Y	U6 snRNA-001973	JCV_27	import_qbaseplus	UNKN	22.25
U6 snRNA-001973-JCV_27	11172	Y	U6 snRNA-001973	JCV_27	import_qbaseplus	UNKN	22.802
U6 snRNA-001973-JCV_27	11148	Y	U6 snRNA-001973	JCV_27	import_qbaseplus	UNKN	23.153
U6 snRNA-001973-JCV_27	10763	Y	U6 snRNA-001973	JCV_27	import_qbaseplus	UNKN	21.921
U6 snRNA-001973-JCV_27	11147	Y	U6 snRNA-001973	JCV_27	import_qbaseplus	UNKN	23.414
U6 snRNA-001973-JCV_27	11171	Y	U6 snRNA-001973	JCV_27	import_qbaseplus	UNKN	22.992
U6 snRNA-001973-JCV_27	10764	Y	U6 snRNA-001973	JCV_27	import_qbaseplus	UNKN	22.116
U6 snRNA-001973-JCV_29	11531	Y	U6 snRNA-001973	JCV_29	import_qbaseplus	UNKN	13.285
U6 snRNA-001973-JCV_29	11915	Y	U6 snRNA-001973	JCV_29	import_qbaseplus	UNKN	13.637
U6 snRNA-001973-JCV_29	11940	Y	U6 snRNA-001973	JCV_29	import_qbaseplus	UNKN	13.588
U6 snRNA-001973-JCV_29	11532	Y	U6 snRNA-001973	JCV_29	import_qbaseplus	UNKN	13.855
U6 snRNA-001973-JCV_29	11916	Y	U6 snRNA-001973	JCV_29	import_qbaseplus	UNKN	13.665
U6 snRNA-001973-JCV_29	11555	Y	U6 snRNA-001973	JCV_29	import_qbaseplus	UNKN	13.484
U6 snRNA-001973-JCV_29	11556	Y	U6 snRNA-001973	JCV_29	import_qbaseplus	UNKN	13.694
U6 snRNA-001973-JCV_29	11939	Y	U6 snRNA-001973	JCV_29	import_qbaseplus	UNKN	13.838
U6 snRNA-001973-JCV_31	12708	Y	U6 snRNA-001973	JCV_31	import_qbaseplus	UNKN	22.493
U6 snRNA-001973-JCV_31	12683	Y	U6 snRNA-001973	JCV_31	import_qbaseplus	UNKN	22.736
U6 snRNA-001973-JCV_31	12300	Y	U6 snRNA-001973	JCV_31	import_qbaseplus	UNKN	20.293
U6 snRNA-001973-JCV_31	12299	Y	U6 snRNA-001973	JCV_31	import_qbaseplus	UNKN	20.909
U6 snRNA-001973-JCV_31	12684	Y	U6 snRNA-001973	JCV_31	import_qbaseplus	UNKN	22.657
U6 snRNA-001973-JCV_31	12707	Y	U6 snRNA-001973	JCV_31	import_qbaseplus	UNKN	22.565
U6 snRNA-001973-JCV_31	12323	Y	U6 snRNA-001973	JCV_31	import_qbaseplus	UNKN	20.821
U6 snRNA-001973-JCV_31	12324	Y	U6 snRNA-001973	JCV_31	import_qbaseplus	UNKN	20.647
U6 snRNA-001973-JCV_33	13068	Y	U6 snRNA-001973	JCV_33	import_qbaseplus	UNKN	14.417
U6 snRNA-001973-JCV_33	13067	Y	U6 snRNA-001973	JCV_33	import_qbaseplus	UNKN	14.293
U6 snRNA-001973-JCV_33	13475	Y	U6 snRNA-001973	JCV_33	import_qbaseplus	UNKN	14.939
U6 snRNA-001973-JCV_33	13476	Y	U6 snRNA-001973	JCV_33	import_qbaseplus	UNKN	14.92
U6 snRNA-001973-JCV_33	13091	Y	U6 snRNA-001973	JCV_33	import_qbaseplus	UNKN	14.408
U6 snRNA-001973-JCV_33	13092	Y	U6 snRNA-001973	JCV_33	import_qbaseplus	UNKN	14.405
U6 snRNA-001973-JCV_33	13451	Y	U6 snRNA-001973	JCV_33	import_qbaseplus	UNKN	14.938
U6 snRNA-001973-JCV_33	13452	Y	U6 snRNA-001973	JCV_33	import_qbaseplus	UNKN	14.861
U6 snRNA-001973-JCV_35	13836	Y	U6 snRNA-001973	JCV_35	import_qbaseplus	UNKN	14.861
U6 snRNA-001973-JCV_35	14244	Y	U6 snRNA-001973	JCV_35	import_qbaseplus	UNKN	14.694
U6 snRNA-001973-JCV_35	14243	Y	U6 snRNA-001973	JCV_35	import_qbaseplus	UNKN	14.724
U6 snRNA-001973-JCV_35	13835	Y	U6 snRNA-001973	JCV_35	import_qbaseplus	UNKN	14.983
U6 snRNA-001973-JCV_35	13859	Y	U6 snRNA-001973	JCV_35	import_qbaseplus	UNKN	14.838
U6 snRNA-001973-JCV_35	14220	Y	U6 snRNA-001973	JCV_35	import_qbaseplus	UNKN	14.83
U6 snRNA-001973-JCV_35	14219	Y	U6 snRNA-001973	JCV_35	import_qbaseplus	UNKN	15.182
U6 snRNA-001973-JCV_35	13860	Y	U6 snRNA-001973	JCV_35	import_qbaseplus	UNKN	14.857
U6 snRNA-001973-JCV_36	14627	Y	U6 snRNA-001973	JCV_36	import_qbaseplus	UNKN	21.197
U6 snRNA-001973-JCV_36	14628	Y	U6 snRNA-001973	JCV_36	import_qbaseplus	UNKN	21.035
U6 snRNA-001973-JCV_36	14603	Y	U6 snRNA-001973	JCV_36	import_qbaseplus	UNKN	21.22
U6 snRNA-001973-JCV_36	14987	Y	U6 snRNA-001973	JCV_36	import_qbaseplus	UNKN	22.248
U6 snRNA-001973-JCV_36	15012	Y	U6 snRNA-001973	JCV_36	import_qbaseplus	UNKN	21.863
U6 snRNA-001973-JCV_36	14988	Y	U6 snRNA-001973	JCV_36	import_qbaseplus	UNKN	21.964
U6 snRNA-001973-JCV_36	14604	Y	U6 snRNA-001973	JCV_36	import_qbaseplus	UNKN	21.522
U6 snRNA-001973-JCV_36	15011	Y	U6 snRNA-001973	JCV_36	import_qbaseplus	UNKN	21.603
U6 snRNA-001973-JCV_37	15371	Y	U6 snRNA-001973	JCV_37	import_qbaseplus	UNKN	22.599
U6 snRNA-001973-JCV_37	15756	Y	U6 snRNA-001973	JCV_37	import_qbaseplus	UNKN	22.667
U6 snRNA-001973-JCV_37	15755	Y	U6 snRNA-001973	JCV_37	import_qbaseplus	UNKN	22.716
U6 snRNA-001973-JCV_37	15779	Y	U6 snRNA-001973	JCV_37	import_qbaseplus	UNKN	22.665
U6 snRNA-001973-JCV_37	15780	Y	U6 snRNA-001973	JCV_37	import_qbaseplus	UNKN	22.619
U6 snRNA-001973-JCV_37	15395	Y	U6 snRNA-001973	JCV_37	import_qbaseplus	UNKN	22.445
U6 snRNA-001973-JCV_37	15396	Y	U6 snRNA-001973	JCV_37	import_qbaseplus	UNKN	22.07
U6 snRNA-001973-JCV_37	15372	Y	U6 snRNA-001973	JCV_37	import_qbaseplus	UNKN	22.074
U6 snRNA-001973-JCV_38	16523	Y	U6 snRNA-001973	JCV_38	import_qbaseplus	UNKN	15.786
U6 snRNA-001973-JCV_38	16548	Y	U6 snRNA-001973	JCV_38	import_qbaseplus	UNKN	15.72
U6 snRNA-001973-JCV_38	16163	Y	U6 snRNA-001973	JCV_38	import_qbaseplus	UNKN	15.769
U6 snRNA-001973-JCV_38	16140	Y	U6 snRNA-001973	JCV_38	import_qbaseplus	UNKN	15.788
U6 snRNA-001973-JCV_38	16139	Y	U6 snRNA-001973	JCV_38	import_qbaseplus	UNKN	15.748
U6 snRNA-001973-JCV_38	16524	Y	U6 snRNA-001973	JCV_38	import_qbaseplus	UNKN	15.776
U6 snRNA-001973-JCV_38	16164	Y	U6 snRNA-001973	JCV_38	import_qbaseplus	UNKN	15.739
U6 snRNA-001973-JCV_38	16547	Y	U6 snRNA-001973	JCV_38	import_qbaseplus	UNKN	15.647
U6 snRNA-001973-JCV_43	16932	Y	U6 snRNA-001973	JCV_43	import_qbaseplus	UNKN	14.2
U6 snRNA-001973-JCV_43	16908	Y	U6 snRNA-001973	JCV_43	import_qbaseplus	UNKN	14.438
U6 snRNA-001973-JCV_43	17292	Y	U6 snRNA-001973	JCV_43	import_qbaseplus	UNKN	13.696
U6 snRNA-001973-JCV_43	16907	Y	U6 snRNA-001973	JCV_43	import_qbaseplus	UNKN	14.399
U6 snRNA-001973-JCV_43	17291	Y	U6 snRNA-001973	JCV_43	import_qbaseplus	UNKN	13.823
U6 snRNA-001973-JCV_43	17315	Y	U6 snRNA-001973	JCV_43	import_qbaseplus	UNKN	14.2
U6 snRNA-001973-JCV_43	16931	Y	U6 snRNA-001973	JCV_43	import_qbaseplus	UNKN	14.124
U6 snRNA-001973-JCV_43	17316	Y	U6 snRNA-001973	JCV_43	import_qbaseplus	UNKN	14.151
U6 snRNA-001973-JCV_44	18059	Y	U6 snRNA-001973	JCV_44	import_qbaseplus	UNKN	14.152
U6 snRNA-001973-JCV_44	17700	Y	U6 snRNA-001973	JCV_44	import_qbaseplus	UNKN	15.029
U6 snRNA-001973-JCV_44	17699	Y	U6 snRNA-001973	JCV_44	import_qbaseplus	UNKN	15.025
U6 snRNA-001973-JCV_44	18060	Y	U6 snRNA-001973	JCV_44	import_qbaseplus	UNKN	14.656
U6 snRNA-001973-JCV_44	17675	Y	U6 snRNA-001973	JCV_44	import_qbaseplus	UNKN	14.736
U6 snRNA-001973-JCV_44	18083	Y	U6 snRNA-001973	JCV_44	import_qbaseplus	UNKN	14.481
U6 snRNA-001973-JCV_44	18084	Y	U6 snRNA-001973	JCV_44	import_qbaseplus	UNKN	14.611
U6 snRNA-001973-JCV_44	17676	Y	U6 snRNA-001973	JCV_44	import_qbaseplus	UNKN	14.691
U6 snRNA-001973-JCV_45	18828	Y	U6 snRNA-001973	JCV_45	import_qbaseplus	UNKN	12.967
U6 snRNA-001973-JCV_45	18827	Y	U6 snRNA-001973	JCV_45	import_qbaseplus	UNKN	12.834
U6 snRNA-001973-JCV_45	18852	Y	U6 snRNA-001973	JCV_45	import_qbaseplus	UNKN	12.972
U6 snRNA-001973-JCV_45	18851	Y	U6 snRNA-001973	JCV_45	import_qbaseplus	UNKN	12.932
U6 snRNA-001973-JCV_45	18467	Y	U6 snRNA-001973	JCV_45	import_qbaseplus	UNKN	13.261
U6 snRNA-001973-JCV_45	18468	Y	U6 snRNA-001973	JCV_45	import_qbaseplus	UNKN	13.324
U6 snRNA-001973-JCV_45	18444	Y	U6 snRNA-001973	JCV_45	import_qbaseplus	UNKN	12.879
U6 snRNA-001973-JCV_45	18443	Y	U6 snRNA-001973	JCV_45	import_qbaseplus	UNKN	13.503
U6 snRNA-001973-JCV_46	19212	Y	U6 snRNA-001973	JCV_46	import_qbaseplus	UNKN	13.424
U6 snRNA-001973-JCV_46	19235	Y	U6 snRNA-001973	JCV_46	import_qbaseplus	UNKN	12.9
U6 snRNA-001973-JCV_46	19211	Y	U6 snRNA-001973	JCV_46	import_qbaseplus	UNKN	13.358
U6 snRNA-001973-JCV_46	19236	Y	U6 snRNA-001973	JCV_46	import_qbaseplus	UNKN	13.955
U6 snRNA-001973-JCV_46	19620	Y	U6 snRNA-001973	JCV_46	import_qbaseplus	UNKN	13.14
U6 snRNA-001973-JCV_46	19596	Y	U6 snRNA-001973	JCV_46	import_qbaseplus	UNKN	13.334
U6 snRNA-001973-JCV_46	19595	Y	U6 snRNA-001973	JCV_46	import_qbaseplus	UNKN	13.412
U6 snRNA-001973-JCV_46	19619	Y	U6 snRNA-001973	JCV_46	import_qbaseplus	UNKN	13.093
U6 snRNA-001973-JCV_47	20364	Y	U6 snRNA-001973	JCV_47	import_qbaseplus	UNKN	23.225
U6 snRNA-001973-JCV_47	20387	Y	U6 snRNA-001973	JCV_47	import_qbaseplus	UNKN	23.331
U6 snRNA-001973-JCV_47	20004	Y	U6 snRNA-001973	JCV_47	import_qbaseplus	UNKN	22.232
U6 snRNA-001973-JCV_47	20003	Y	U6 snRNA-001973	JCV_47	import_qbaseplus	UNKN	22.495
U6 snRNA-001973-JCV_47	19980	Y	U6 snRNA-001973	JCV_47	import_qbaseplus	UNKN	21.945
U6 snRNA-001973-JCV_47	19979	Y	U6 snRNA-001973	JCV_47	import_qbaseplus	UNKN	22.644
U6 snRNA-001973-JCV_47	20363	Y	U6 snRNA-001973	JCV_47	import_qbaseplus	UNKN	23.071
U6 snRNA-001973-JCV_47	20388	Y	U6 snRNA-001973	JCV_47	import_qbaseplus	UNKN	23.286
U6 snRNA-001973-JCV_48	20747	Y	U6 snRNA-001973	JCV_48	import_qbaseplus	UNKN	22.643
U6 snRNA-001973-JCV_48	20771	Y	U6 snRNA-001973	JCV_48	import_qbaseplus	UNKN	22.182
U6 snRNA-001973-JCV_48	21155	Y	U6 snRNA-001973	JCV_48	import_qbaseplus	UNKN	23.457
U6 snRNA-001973-JCV_48	21132	Y	U6 snRNA-001973	JCV_48	import_qbaseplus	UNKN	23.476
U6 snRNA-001973-JCV_48	20748	Y	U6 snRNA-001973	JCV_48	import_qbaseplus	UNKN	22.59
U6 snRNA-001973-JCV_48	21156	Y	U6 snRNA-001973	JCV_48	import_qbaseplus	UNKN	23.529
U6 snRNA-001973-JCV_48	20772	Y	U6 snRNA-001973	JCV_48	import_qbaseplus	UNKN	21.749
U6 snRNA-001973-JCV_48	21131	Y	U6 snRNA-001973	JCV_48	import_qbaseplus	UNKN	23.58
U6 snRNA-001973-JCV_49	21540	Y	U6 snRNA-001973	JCV_49	import_qbaseplus	UNKN	19.484
U6 snRNA-001973-JCV_49	21516	Y	U6 snRNA-001973	JCV_49	import_qbaseplus	UNKN	20.155
U6 snRNA-001973-JCV_49	21515	Y	U6 snRNA-001973	JCV_49	import_qbaseplus	UNKN	20.067
U6 snRNA-001973-JCV_49	21539	Y	U6 snRNA-001973	JCV_49	import_qbaseplus	UNKN	19.144
U6 snRNA-001973-JCV_49	21900	Y	U6 snRNA-001973	JCV_49	import_qbaseplus	UNKN	20.72
U6 snRNA-001973-JCV_49	21899	Y	U6 snRNA-001973	JCV_49	import_qbaseplus	UNKN	20.592
U6 snRNA-001973-JCV_49	21924	Y	U6 snRNA-001973	JCV_49	import_qbaseplus	UNKN	20.96
U6 snRNA-001973-JCV_49	21923	Y	U6 snRNA-001973	JCV_49	import_qbaseplus	UNKN	20.598
U6 snRNA-001973-JCV_50	22668	Y	U6 snRNA-001973	JCV_50	import_qbaseplus	UNKN	21.708
U6 snRNA-001973-JCV_50	22692	Y	U6 snRNA-001973	JCV_50	import_qbaseplus	UNKN	22.07
U6 snRNA-001973-JCV_50	22691	Y	U6 snRNA-001973	JCV_50	import_qbaseplus	UNKN	22.178
U6 snRNA-001973-JCV_50	22667	Y	U6 snRNA-001973	JCV_50	import_qbaseplus	UNKN	21.782
U6 snRNA-001973-JCV_50	22284	Y	U6 snRNA-001973	JCV_50	import_qbaseplus	UNKN	20.518
U6 snRNA-001973-JCV_50	22308	Y	U6 snRNA-001973	JCV_50	import_qbaseplus	UNKN	21.191
U6 snRNA-001973-JCV_50	22283	Y	U6 snRNA-001973	JCV_50	import_qbaseplus	UNKN	21.502
U6 snRNA-001973-JCV_50	22307	Y	U6 snRNA-001973	JCV_50	import_qbaseplus	UNKN	21.53
ath-miR159a-000338-JCV_03	155	N	ath-miR159a-000338	JCV_03	import_qbaseplus	UNKN
ath-miR159a-000338-JCV_03	539	N	ath-miR159a-000338	JCV_03	import_qbaseplus	UNKN
ath-miR159a-000338-JCV_05	1307	N	ath-miR159a-000338	JCV_05	import_qbaseplus	UNKN
ath-miR159a-000338-JCV_05	923	N	ath-miR159a-000338	JCV_05	import_qbaseplus	UNKN
ath-miR159a-000338-JCV_08	1691	N	ath-miR159a-000338	JCV_08	import_qbaseplus	UNKN
ath-miR159a-000338-JCV_08	2075	N	ath-miR159a-000338	JCV_08	import_qbaseplus	UNKN
ath-miR159a-000338-JCV_11	2843	N	ath-miR159a-000338	JCV_11	import_qbaseplus	UNKN
ath-miR159a-000338-JCV_11	2459	N	ath-miR159a-000338	JCV_11	import_qbaseplus	UNKN
ath-miR159a-000338-JCV_13	3227	Y	ath-miR159a-000338	JCV_13	import_qbaseplus	UNKN	30.35
ath-miR159a-000338-JCV_13	3611	Y	ath-miR159a-000338	JCV_13	import_qbaseplus	UNKN	27.265
ath-miR159a-000338-JCV_14	3995	N	ath-miR159a-000338	JCV_14	import_qbaseplus	UNKN
ath-miR159a-000338-JCV_14	4379	N	ath-miR159a-000338	JCV_14	import_qbaseplus	UNKN
ath-miR159a-000338-JCV_15	5147	N	ath-miR159a-000338	JCV_15	import_qbaseplus	UNKN
ath-miR159a-000338-JCV_15	4763	N	ath-miR159a-000338	JCV_15	import_qbaseplus	UNKN
ath-miR159a-000338-JCV_16	5915	N	ath-miR159a-000338	JCV_16	import_qbaseplus	UNKN
ath-miR159a-000338-JCV_16	5531	Y	ath-miR159a-000338	JCV_16	import_qbaseplus	UNKN	25.963
ath-miR159a-000338-JCV_17	6299	Y	ath-miR159a-000338	JCV_17	import_qbaseplus	UNKN	30.105
ath-miR159a-000338-JCV_17	6683	N	ath-miR159a-000338	JCV_17	import_qbaseplus	UNKN
ath-miR159a-000338-JCV_19	7451	N	ath-miR159a-000338	JCV_19	import_qbaseplus	UNKN
ath-miR159a-000338-JCV_19	7067	N	ath-miR159a-000338	JCV_19	import_qbaseplus	UNKN
ath-miR159a-000338-JCV_21	8219	N	ath-miR159a-000338	JCV_21	import_qbaseplus	UNKN
ath-miR159a-000338-JCV_21	7835	N	ath-miR159a-000338	JCV_21	import_qbaseplus	UNKN
ath-miR159a-000338-JCV_22	8987	N	ath-miR159a-000338	JCV_22	import_qbaseplus	UNKN
ath-miR159a-000338-JCV_22	8603	Y	ath-miR159a-000338	JCV_22	import_qbaseplus	UNKN	31.198
ath-miR159a-000338-JCV_24	9371	Y	ath-miR159a-000338	JCV_24	import_qbaseplus	UNKN	31.516
ath-miR159a-000338-JCV_24	9755	N	ath-miR159a-000338	JCV_24	import_qbaseplus	UNKN
ath-miR159a-000338-JCV_26	10523	N	ath-miR159a-000338	JCV_26	import_qbaseplus	UNKN
ath-miR159a-000338-JCV_26	10139	N	ath-miR159a-000338	JCV_26	import_qbaseplus	UNKN
ath-miR159a-000338-JCV_27	10907	N	ath-miR159a-000338	JCV_27	import_qbaseplus	UNKN
ath-miR159a-000338-JCV_27	11291	N	ath-miR159a-000338	JCV_27	import_qbaseplus	UNKN
ath-miR159a-000338-JCV_29	12059	N	ath-miR159a-000338	JCV_29	import_qbaseplus	UNKN
ath-miR159a-000338-JCV_29	11675	N	ath-miR159a-000338	JCV_29	import_qbaseplus	UNKN
ath-miR159a-000338-JCV_31	12827	N	ath-miR159a-000338	JCV_31	import_qbaseplus	UNKN
ath-miR159a-000338-JCV_31	12443	N	ath-miR159a-000338	JCV_31	import_qbaseplus	UNKN
ath-miR159a-000338-JCV_33	13595	N	ath-miR159a-000338	JCV_33	import_qbaseplus	UNKN
ath-miR159a-000338-JCV_33	13211	Y	ath-miR159a-000338	JCV_33	import_qbaseplus	UNKN	31.495
ath-miR159a-000338-JCV_35	13979	N	ath-miR159a-000338	JCV_35	import_qbaseplus	UNKN
ath-miR159a-000338-JCV_35	14363	N	ath-miR159a-000338	JCV_35	import_qbaseplus	UNKN
ath-miR159a-000338-JCV_36	15131	N	ath-miR159a-000338	JCV_36	import_qbaseplus	UNKN
ath-miR159a-000338-JCV_36	14747	N	ath-miR159a-000338	JCV_36	import_qbaseplus	UNKN
ath-miR159a-000338-JCV_37	15899	N	ath-miR159a-000338	JCV_37	import_qbaseplus	UNKN
ath-miR159a-000338-JCV_37	15515	Y	ath-miR159a-000338	JCV_37	import_qbaseplus	UNKN	32
ath-miR159a-000338-JCV_38	16283	N	ath-miR159a-000338	JCV_38	import_qbaseplus	UNKN
ath-miR159a-000338-JCV_38	16667	N	ath-miR159a-000338	JCV_38	import_qbaseplus	UNKN
ath-miR159a-000338-JCV_43	17435	N	ath-miR159a-000338	JCV_43	import_qbaseplus	UNKN
ath-miR159a-000338-JCV_43	17051	Y	ath-miR159a-000338	JCV_43	import_qbaseplus	UNKN	26.46
ath-miR159a-000338-JCV_44	17819	N	ath-miR159a-000338	JCV_44	import_qbaseplus	UNKN
ath-miR159a-000338-JCV_44	18203	N	ath-miR159a-000338	JCV_44	import_qbaseplus	UNKN
ath-miR159a-000338-JCV_45	18587	Y	ath-miR159a-000338	JCV_45	import_qbaseplus	UNKN	30.954
ath-miR159a-000338-JCV_45	18971	N	ath-miR159a-000338	JCV_45	import_qbaseplus	UNKN
ath-miR159a-000338-JCV_46	19355	N	ath-miR159a-000338	JCV_46	import_qbaseplus	UNKN
ath-miR159a-000338-JCV_46	19739	N	ath-miR159a-000338	JCV_46	import_qbaseplus	UNKN
ath-miR159a-000338-JCV_47	20507	N	ath-miR159a-000338	JCV_47	import_qbaseplus	UNKN
ath-miR159a-000338-JCV_47	20123	Y	ath-miR159a-000338	JCV_47	import_qbaseplus	UNKN	29.408
ath-miR159a-000338-JCV_48	21275	N	ath-miR159a-000338	JCV_48	import_qbaseplus	UNKN
ath-miR159a-000338-JCV_48	20891	N	ath-miR159a-000338	JCV_48	import_qbaseplus	UNKN
ath-miR159a-000338-JCV_49	22043	N	ath-miR159a-000338	JCV_49	import_qbaseplus	UNKN
ath-miR159a-000338-JCV_49	21659	N	ath-miR159a-000338	JCV_49	import_qbaseplus	UNKN
ath-miR159a-000338-JCV_50	22811	N	ath-miR159a-000338	JCV_50	import_qbaseplus	UNKN
ath-miR159a-000338-JCV_50	22427	N	ath-miR159a-000338	JCV_50	import_qbaseplus	UNKN
dme-miR-7-000268-JCV_03	385	Y	dme-miR-7-000268	JCV_03	import_qbaseplus	UNKN	27.15
dme-miR-7-000268-JCV_05	1153	Y	dme-miR-7-000268	JCV_05	import_qbaseplus	UNKN	26.904
dme-miR-7-000268-JCV_08	1921	Y	dme-miR-7-000268	JCV_08	import_qbaseplus	UNKN	25.509
dme-miR-7-000268-JCV_11	2689	Y	dme-miR-7-000268	JCV_11	import_qbaseplus	UNKN	24.539
dme-miR-7-000268-JCV_13	3457	Y	dme-miR-7-000268	JCV_13	import_qbaseplus	UNKN	22.887
dme-miR-7-000268-JCV_14	4225	Y	dme-miR-7-000268	JCV_14	import_qbaseplus	UNKN	24.114
dme-miR-7-000268-JCV_15	4993	Y	dme-miR-7-000268	JCV_15	import_qbaseplus	UNKN	26.338
dme-miR-7-000268-JCV_16	5761	Y	dme-miR-7-000268	JCV_16	import_qbaseplus	UNKN	24.478
dme-miR-7-000268-JCV_17	6529	Y	dme-miR-7-000268	JCV_17	import_qbaseplus	UNKN	25.071
dme-miR-7-000268-JCV_19	7297	Y	dme-miR-7-000268	JCV_19	import_qbaseplus	UNKN	24.928
dme-miR-7-000268-JCV_21	8065	Y	dme-miR-7-000268	JCV_21	import_qbaseplus	UNKN	25.157
dme-miR-7-000268-JCV_22	8833	Y	dme-miR-7-000268	JCV_22	import_qbaseplus	UNKN	24.49
dme-miR-7-000268-JCV_24	9601	Y	dme-miR-7-000268	JCV_24	import_qbaseplus	UNKN	22.916
dme-miR-7-000268-JCV_26	10369	Y	dme-miR-7-000268	JCV_26	import_qbaseplus	UNKN	24.635
dme-miR-7-000268-JCV_27	11137	Y	dme-miR-7-000268	JCV_27	import_qbaseplus	UNKN	24.74
dme-miR-7-000268-JCV_29	11905	Y	dme-miR-7-000268	JCV_29	import_qbaseplus	UNKN	22.65
dme-miR-7-000268-JCV_31	12673	Y	dme-miR-7-000268	JCV_31	import_qbaseplus	UNKN	25.457
dme-miR-7-000268-JCV_33	13441	Y	dme-miR-7-000268	JCV_33	import_qbaseplus	UNKN	23.74
dme-miR-7-000268-JCV_35	14209	Y	dme-miR-7-000268	JCV_35	import_qbaseplus	UNKN	22.931
dme-miR-7-000268-JCV_36	14977	Y	dme-miR-7-000268	JCV_36	import_qbaseplus	UNKN	25.672
dme-miR-7-000268-JCV_37	15745	Y	dme-miR-7-000268	JCV_37	import_qbaseplus	UNKN	28.452
dme-miR-7-000268-JCV_38	16513	Y	dme-miR-7-000268	JCV_38	import_qbaseplus	UNKN	23.796
dme-miR-7-000268-JCV_43	17281	Y	dme-miR-7-000268	JCV_43	import_qbaseplus	UNKN	22.661
dme-miR-7-000268-JCV_44	18049	Y	dme-miR-7-000268	JCV_44	import_qbaseplus	UNKN	22.6
dme-miR-7-000268-JCV_45	18817	Y	dme-miR-7-000268	JCV_45	import_qbaseplus	UNKN	22.257
dme-miR-7-000268-JCV_46	19585	Y	dme-miR-7-000268	JCV_46	import_qbaseplus	UNKN	23.172
dme-miR-7-000268-JCV_47	20353	Y	dme-miR-7-000268	JCV_47	import_qbaseplus	UNKN	26.266
dme-miR-7-000268-JCV_48	21121	Y	dme-miR-7-000268	JCV_48	import_qbaseplus	UNKN	27.649
dme-miR-7-000268-JCV_49	21889	Y	dme-miR-7-000268	JCV_49	import_qbaseplus	UNKN	23.383
dme-miR-7-000268-JCV_50	22657	Y	dme-miR-7-000268	JCV_50	import_qbaseplus	UNKN	24.623
hsa-let-7a-000377-JCV_03	1	Y	hsa-let-7a-000377	JCV_03	import_qbaseplus	UNKN	18.893
hsa-let-7a-000377-JCV_05	769	Y	hsa-let-7a-000377	JCV_05	import_qbaseplus	UNKN	17.976
hsa-let-7a-000377-JCV_08	1537	Y	hsa-let-7a-000377	JCV_08	import_qbaseplus	UNKN	17.06
hsa-let-7a-000377-JCV_11	2305	Y	hsa-let-7a-000377	JCV_11	import_qbaseplus	UNKN	16.059
hsa-let-7a-000377-JCV_13	3073	Y	hsa-let-7a-000377	JCV_13	import_qbaseplus	UNKN	13.988
hsa-let-7a-000377-JCV_14	3841	Y	hsa-let-7a-000377	JCV_14	import_qbaseplus	UNKN	15.849
hsa-let-7a-000377-JCV_15	4609	Y	hsa-let-7a-000377	JCV_15	import_qbaseplus	UNKN	16.989
hsa-let-7a-000377-JCV_16	5377	Y	hsa-let-7a-000377	JCV_16	import_qbaseplus	UNKN	15.061
hsa-let-7a-000377-JCV_17	6145	Y	hsa-let-7a-000377	JCV_17	import_qbaseplus	UNKN	15.884
hsa-let-7a-000377-JCV_19	6913	Y	hsa-let-7a-000377	JCV_19	import_qbaseplus	UNKN	14.967
hsa-let-7a-000377-JCV_21	7681	Y	hsa-let-7a-000377	JCV_21	import_qbaseplus	UNKN	14.156
hsa-let-7a-000377-JCV_22	8449	Y	hsa-let-7a-000377	JCV_22	import_qbaseplus	UNKN	15.106
hsa-let-7a-000377-JCV_24	9217	Y	hsa-let-7a-000377	JCV_24	import_qbaseplus	UNKN	15.29
hsa-let-7a-000377-JCV_26	9985	Y	hsa-let-7a-000377	JCV_26	import_qbaseplus	UNKN	14.982
hsa-let-7a-000377-JCV_27	10753	Y	hsa-let-7a-000377	JCV_27	import_qbaseplus	UNKN	16.296
hsa-let-7a-000377-JCV_29	11521	Y	hsa-let-7a-000377	JCV_29	import_qbaseplus	UNKN	14.48
hsa-let-7a-000377-JCV_31	12289	Y	hsa-let-7a-000377	JCV_31	import_qbaseplus	UNKN	15.874
hsa-let-7a-000377-JCV_33	13057	Y	hsa-let-7a-000377	JCV_33	import_qbaseplus	UNKN	14.811
hsa-let-7a-000377-JCV_35	13825	Y	hsa-let-7a-000377	JCV_35	import_qbaseplus	UNKN	14.44
hsa-let-7a-000377-JCV_36	14593	Y	hsa-let-7a-000377	JCV_36	import_qbaseplus	UNKN	16.037
hsa-let-7a-000377-JCV_37	15361	Y	hsa-let-7a-000377	JCV_37	import_qbaseplus	UNKN	19.862
hsa-let-7a-000377-JCV_38	16129	Y	hsa-let-7a-000377	JCV_38	import_qbaseplus	UNKN	14.935
hsa-let-7a-000377-JCV_43	16897	Y	hsa-let-7a-000377	JCV_43	import_qbaseplus	UNKN	14.51
hsa-let-7a-000377-JCV_44	17665	Y	hsa-let-7a-000377	JCV_44	import_qbaseplus	UNKN	14.567
hsa-let-7a-000377-JCV_45	18433	N	hsa-let-7a-000377	JCV_45	import_qbaseplus	UNKN
hsa-let-7a-000377-JCV_46	19201	Y	hsa-let-7a-000377	JCV_46	import_qbaseplus	UNKN	14.86
hsa-let-7a-000377-JCV_47	19969	Y	hsa-let-7a-000377	JCV_47	import_qbaseplus	UNKN	18.473
hsa-let-7a-000377-JCV_48	20737	Y	hsa-let-7a-000377	JCV_48	import_qbaseplus	UNKN	17.485
hsa-let-7a-000377-JCV_49	21505	Y	hsa-let-7a-000377	JCV_49	import_qbaseplus	UNKN	14.725
hsa-let-7a-000377-JCV_50	22273	Y	hsa-let-7a-000377	JCV_50	import_qbaseplus	UNKN	16.459
hsa-let-7ax-002307-JCV_03	614	N	hsa-let-7ax-002307	JCV_03	import_qbaseplus	UNKN
hsa-let-7ax-002307-JCV_05	1382	N	hsa-let-7ax-002307	JCV_05	import_qbaseplus	UNKN
hsa-let-7ax-002307-JCV_08	2150	N	hsa-let-7ax-002307	JCV_08	import_qbaseplus	UNKN
hsa-let-7ax-002307-JCV_11	2918	N	hsa-let-7ax-002307	JCV_11	import_qbaseplus	UNKN
hsa-let-7ax-002307-JCV_13	3686	Y	hsa-let-7ax-002307	JCV_13	import_qbaseplus	UNKN	27.926
hsa-let-7ax-002307-JCV_14	4454	Y	hsa-let-7ax-002307	JCV_14	import_qbaseplus	UNKN	31.903
hsa-let-7ax-002307-JCV_15	5222	N	hsa-let-7ax-002307	JCV_15	import_qbaseplus	UNKN
hsa-let-7ax-002307-JCV_16	5990	Y	hsa-let-7ax-002307	JCV_16	import_qbaseplus	UNKN	31.597
hsa-let-7ax-002307-JCV_17	6758	Y	hsa-let-7ax-002307	JCV_17	import_qbaseplus	UNKN	31.982
hsa-let-7ax-002307-JCV_19	7526	N	hsa-let-7ax-002307	JCV_19	import_qbaseplus	UNKN
hsa-let-7ax-002307-JCV_21	8294	Y	hsa-let-7ax-002307	JCV_21	import_qbaseplus	UNKN	31.443
hsa-let-7ax-002307-JCV_22	9062	Y	hsa-let-7ax-002307	JCV_22	import_qbaseplus	UNKN	30.81
hsa-let-7ax-002307-JCV_24	9830	Y	hsa-let-7ax-002307	JCV_24	import_qbaseplus	UNKN	29.582
hsa-let-7ax-002307-JCV_26	10598	Y	hsa-let-7ax-002307	JCV_26	import_qbaseplus	UNKN	29.575
hsa-let-7ax-002307-JCV_27	11366	N	hsa-let-7ax-002307	JCV_27	import_qbaseplus	UNKN
hsa-let-7ax-002307-JCV_29	12134	Y	hsa-let-7ax-002307	JCV_29	import_qbaseplus	UNKN	28.701
hsa-let-7ax-002307-JCV_31	12902	N	hsa-let-7ax-002307	JCV_31	import_qbaseplus	UNKN
hsa-let-7ax-002307-JCV_33	13670	Y	hsa-let-7ax-002307	JCV_33	import_qbaseplus	UNKN	29.631
hsa-let-7ax-002307-JCV_35	14438	Y	hsa-let-7ax-002307	JCV_35	import_qbaseplus	UNKN	29.042
hsa-let-7ax-002307-JCV_36	15206	Y	hsa-let-7ax-002307	JCV_36	import_qbaseplus	UNKN	29.784
hsa-let-7ax-002307-JCV_37	15974	N	hsa-let-7ax-002307	JCV_37	import_qbaseplus	UNKN
hsa-let-7ax-002307-JCV_38	16742	Y	hsa-let-7ax-002307	JCV_38	import_qbaseplus	UNKN	30.353
hsa-let-7ax-002307-JCV_43	17510	Y	hsa-let-7ax-002307	JCV_43	import_qbaseplus	UNKN	29.361
hsa-let-7ax-002307-JCV_44	18278	Y	hsa-let-7ax-002307	JCV_44	import_qbaseplus	UNKN	29.376
hsa-let-7ax-002307-JCV_45	19046	Y	hsa-let-7ax-002307	JCV_45	import_qbaseplus	UNKN	28.931
hsa-let-7ax-002307-JCV_46	19814	Y	hsa-let-7ax-002307	JCV_46	import_qbaseplus	UNKN	29.212
hsa-let-7ax-002307-JCV_47	20582	N	hsa-let-7ax-002307	JCV_47	import_qbaseplus	UNKN
hsa-let-7ax-002307-JCV_48	21350	N	hsa-let-7ax-002307	JCV_48	import_qbaseplus	UNKN
hsa-let-7ax-002307-JCV_49	22118	Y	hsa-let-7ax-002307	JCV_49	import_qbaseplus	UNKN	30.438
hsa-let-7ax-002307-JCV_50	22886	Y	hsa-let-7ax-002307	JCV_50	import_qbaseplus	UNKN	30.962
hsa-let-7b-002619-JCV_03	176	Y	hsa-let-7b-002619	JCV_03	import_qbaseplus	UNKN	21.385
hsa-let-7b-002619-JCV_05	944	Y	hsa-let-7b-002619	JCV_05	import_qbaseplus	UNKN	20.096
hsa-let-7b-002619-JCV_08	1712	Y	hsa-let-7b-002619	JCV_08	import_qbaseplus	UNKN	19.433
hsa-let-7b-002619-JCV_11	2480	Y	hsa-let-7b-002619	JCV_11	import_qbaseplus	UNKN	18.805
hsa-let-7b-002619-JCV_13	3248	Y	hsa-let-7b-002619	JCV_13	import_qbaseplus	UNKN	15.693
hsa-let-7b-002619-JCV_14	4016	Y	hsa-let-7b-002619	JCV_14	import_qbaseplus	UNKN	18.486
hsa-let-7b-002619-JCV_15	4784	Y	hsa-let-7b-002619	JCV_15	import_qbaseplus	UNKN	18.177
hsa-let-7b-002619-JCV_16	5552	Y	hsa-let-7b-002619	JCV_16	import_qbaseplus	UNKN	17.364
hsa-let-7b-002619-JCV_17	6320	Y	hsa-let-7b-002619	JCV_17	import_qbaseplus	UNKN	17.804
hsa-let-7b-002619-JCV_19	7088	Y	hsa-let-7b-002619	JCV_19	import_qbaseplus	UNKN	17.572
hsa-let-7b-002619-JCV_21	7856	Y	hsa-let-7b-002619	JCV_21	import_qbaseplus	UNKN	18.989
hsa-let-7b-002619-JCV_22	8624	Y	hsa-let-7b-002619	JCV_22	import_qbaseplus	UNKN	16.739
hsa-let-7b-002619-JCV_24	9392	Y	hsa-let-7b-002619	JCV_24	import_qbaseplus	UNKN	16.327
hsa-let-7b-002619-JCV_26	10160	Y	hsa-let-7b-002619	JCV_26	import_qbaseplus	UNKN	17.115
hsa-let-7b-002619-JCV_27	10928	Y	hsa-let-7b-002619	JCV_27	import_qbaseplus	UNKN	19.121
hsa-let-7b-002619-JCV_29	11696	Y	hsa-let-7b-002619	JCV_29	import_qbaseplus	UNKN	15.731
hsa-let-7b-002619-JCV_31	12464	Y	hsa-let-7b-002619	JCV_31	import_qbaseplus	UNKN	18.029
hsa-let-7b-002619-JCV_33	13232	Y	hsa-let-7b-002619	JCV_33	import_qbaseplus	UNKN	16.676
hsa-let-7b-002619-JCV_35	14000	Y	hsa-let-7b-002619	JCV_35	import_qbaseplus	UNKN	16.962
hsa-let-7b-002619-JCV_36	14768	Y	hsa-let-7b-002619	JCV_36	import_qbaseplus	UNKN	18.618
hsa-let-7b-002619-JCV_37	15536	Y	hsa-let-7b-002619	JCV_37	import_qbaseplus	UNKN	21.988
hsa-let-7b-002619-JCV_38	16304	Y	hsa-let-7b-002619	JCV_38	import_qbaseplus	UNKN	17.461
hsa-let-7b-002619-JCV_43	17072	Y	hsa-let-7b-002619	JCV_43	import_qbaseplus	UNKN	17.181
hsa-let-7b-002619-JCV_44	17840	Y	hsa-let-7b-002619	JCV_44	import_qbaseplus	UNKN	17.181
hsa-let-7b-002619-JCV_45	18608	Y	hsa-let-7b-002619	JCV_45	import_qbaseplus	UNKN	16.685
hsa-let-7b-002619-JCV_46	19376	Y	hsa-let-7b-002619	JCV_46	import_qbaseplus	UNKN	16.936
hsa-let-7b-002619-JCV_47	20144	Y	hsa-let-7b-002619	JCV_47	import_qbaseplus	UNKN	21.291
hsa-let-7b-002619-JCV_48	20912	Y	hsa-let-7b-002619	JCV_48	import_qbaseplus	UNKN	20.812
hsa-let-7b-002619-JCV_49	21680	Y	hsa-let-7b-002619	JCV_49	import_qbaseplus	UNKN	17.23
hsa-let-7b-002619-JCV_50	22448	Y	hsa-let-7b-002619	JCV_50	import_qbaseplus	UNKN	18.675
hsa-let-7bx-002404-JCV_03	645	N	hsa-let-7bx-002404	JCV_03	import_qbaseplus	UNKN
hsa-let-7bx-002404-JCV_05	1413	N	hsa-let-7bx-002404	JCV_05	import_qbaseplus	UNKN
hsa-let-7bx-002404-JCV_08	2181	N	hsa-let-7bx-002404	JCV_08	import_qbaseplus	UNKN
hsa-let-7bx-002404-JCV_11	2949	N	hsa-let-7bx-002404	JCV_11	import_qbaseplus	UNKN
hsa-let-7bx-002404-JCV_13	3717	Y	hsa-let-7bx-002404	JCV_13	import_qbaseplus	UNKN	30.061
hsa-let-7bx-002404-JCV_14	4485	N	hsa-let-7bx-002404	JCV_14	import_qbaseplus	UNKN
hsa-let-7bx-002404-JCV_15	5253	N	hsa-let-7bx-002404	JCV_15	import_qbaseplus	UNKN
hsa-let-7bx-002404-JCV_16	6021	Y	hsa-let-7bx-002404	JCV_16	import_qbaseplus	UNKN	21.954
hsa-let-7bx-002404-JCV_17	6789	N	hsa-let-7bx-002404	JCV_17	import_qbaseplus	UNKN
hsa-let-7bx-002404-JCV_19	7557	N	hsa-let-7bx-002404	JCV_19	import_qbaseplus	UNKN
hsa-let-7bx-002404-JCV_21	8325	N	hsa-let-7bx-002404	JCV_21	import_qbaseplus	UNKN
hsa-let-7bx-002404-JCV_22	9093	Y	hsa-let-7bx-002404	JCV_22	import_qbaseplus	UNKN	30.92
hsa-let-7bx-002404-JCV_24	9861	Y	hsa-let-7bx-002404	JCV_24	import_qbaseplus	UNKN	31.88
hsa-let-7bx-002404-JCV_26	10629	N	hsa-let-7bx-002404	JCV_26	import_qbaseplus	UNKN
hsa-let-7bx-002404-JCV_27	11397	Y	hsa-let-7bx-002404	JCV_27	import_qbaseplus	UNKN	22.142
hsa-let-7bx-002404-JCV_29	12165	Y	hsa-let-7bx-002404	JCV_29	import_qbaseplus	UNKN	29.365
hsa-let-7bx-002404-JCV_31	12933	N	hsa-let-7bx-002404	JCV_31	import_qbaseplus	UNKN
hsa-let-7bx-002404-JCV_33	13701	Y	hsa-let-7bx-002404	JCV_33	import_qbaseplus	UNKN	22.579
hsa-let-7bx-002404-JCV_35	14469	N	hsa-let-7bx-002404	JCV_35	import_qbaseplus	UNKN
hsa-let-7bx-002404-JCV_36	15237	Y	hsa-let-7bx-002404	JCV_36	import_qbaseplus	UNKN	26.955
hsa-let-7bx-002404-JCV_37	16005	N	hsa-let-7bx-002404	JCV_37	import_qbaseplus	UNKN
hsa-let-7bx-002404-JCV_38	16773	N	hsa-let-7bx-002404	JCV_38	import_qbaseplus	UNKN
hsa-let-7bx-002404-JCV_43	17541	Y	hsa-let-7bx-002404	JCV_43	import_qbaseplus	UNKN	22.381
hsa-let-7bx-002404-JCV_44	18309	N	hsa-let-7bx-002404	JCV_44	import_qbaseplus	UNKN
hsa-let-7bx-002404-JCV_45	19077	N	hsa-let-7bx-002404	JCV_45	import_qbaseplus	UNKN
hsa-let-7bx-002404-JCV_46	19845	N	hsa-let-7bx-002404	JCV_46	import_qbaseplus	UNKN
hsa-let-7bx-002404-JCV_47	20613	N	hsa-let-7bx-002404	JCV_47	import_qbaseplus	UNKN
hsa-let-7bx-002404-JCV_48	21381	N	hsa-let-7bx-002404	JCV_48	import_qbaseplus	UNKN
hsa-let-7bx-002404-JCV_49	22149	Y	hsa-let-7bx-002404	JCV_49	import_qbaseplus	UNKN	31.065
hsa-let-7bx-002404-JCV_50	22917	N	hsa-let-7bx-002404	JCV_50	import_qbaseplus	UNKN
hsa-let-7c-000379-JCV_03	2	Y	hsa-let-7c-000379	JCV_03	import_qbaseplus	UNKN	23.911
hsa-let-7c-000379-JCV_05	770	Y	hsa-let-7c-000379	JCV_05	import_qbaseplus	UNKN	21.83
hsa-let-7c-000379-JCV_08	1538	Y	hsa-let-7c-000379	JCV_08	import_qbaseplus	UNKN	22.795
hsa-let-7c-000379-JCV_11	2306	Y	hsa-let-7c-000379	JCV_11	import_qbaseplus	UNKN	17.554
hsa-let-7c-000379-JCV_13	3074	Y	hsa-let-7c-000379	JCV_13	import_qbaseplus	UNKN	20.022
hsa-let-7c-000379-JCV_14	3842	Y	hsa-let-7c-000379	JCV_14	import_qbaseplus	UNKN	20.929
hsa-let-7c-000379-JCV_15	4610	Y	hsa-let-7c-000379	JCV_15	import_qbaseplus	UNKN	22.67
hsa-let-7c-000379-JCV_16	5378	Y	hsa-let-7c-000379	JCV_16	import_qbaseplus	UNKN	18.996
hsa-let-7c-000379-JCV_17	6146	Y	hsa-let-7c-000379	JCV_17	import_qbaseplus	UNKN	21.472
hsa-let-7c-000379-JCV_19	6914	Y	hsa-let-7c-000379	JCV_19	import_qbaseplus	UNKN	20.66
hsa-let-7c-000379-JCV_21	7682	Y	hsa-let-7c-000379	JCV_21	import_qbaseplus	UNKN	22.649
hsa-let-7c-000379-JCV_22	8450	Y	hsa-let-7c-000379	JCV_22	import_qbaseplus	UNKN	20.141
hsa-let-7c-000379-JCV_24	9218	Y	hsa-let-7c-000379	JCV_24	import_qbaseplus	UNKN	18.223
hsa-let-7c-000379-JCV_26	9986	Y	hsa-let-7c-000379	JCV_26	import_qbaseplus	UNKN	17.865
hsa-let-7c-000379-JCV_27	10754	Y	hsa-let-7c-000379	JCV_27	import_qbaseplus	UNKN	22.904
hsa-let-7c-000379-JCV_29	11522	Y	hsa-let-7c-000379	JCV_29	import_qbaseplus	UNKN	19.621
hsa-let-7c-000379-JCV_31	12290	Y	hsa-let-7c-000379	JCV_31	import_qbaseplus	UNKN	18.02
hsa-let-7c-000379-JCV_33	13058	Y	hsa-let-7c-000379	JCV_33	import_qbaseplus	UNKN	20.128
hsa-let-7c-000379-JCV_35	13826	Y	hsa-let-7c-000379	JCV_35	import_qbaseplus	UNKN	18.258
hsa-let-7c-000379-JCV_36	14594	Y	hsa-let-7c-000379	JCV_36	import_qbaseplus	UNKN	22.251
hsa-let-7c-000379-JCV_37	15362	Y	hsa-let-7c-000379	JCV_37	import_qbaseplus	UNKN	24.916
hsa-let-7c-000379-JCV_38	16130	Y	hsa-let-7c-000379	JCV_38	import_qbaseplus	UNKN	20.093
hsa-let-7c-000379-JCV_43	16898	Y	hsa-let-7c-000379	JCV_43	import_qbaseplus	UNKN	20.457
hsa-let-7c-000379-JCV_44	17666	Y	hsa-let-7c-000379	JCV_44	import_qbaseplus	UNKN	20.129
hsa-let-7c-000379-JCV_45	18434	Y	hsa-let-7c-000379	JCV_45	import_qbaseplus	UNKN	20.199
hsa-let-7c-000379-JCV_46	19202	Y	hsa-let-7c-000379	JCV_46	import_qbaseplus	UNKN	20.806
hsa-let-7c-000379-JCV_47	19970	Y	hsa-let-7c-000379	JCV_47	import_qbaseplus	UNKN	22.279
hsa-let-7c-000379-JCV_48	20738	Y	hsa-let-7c-000379	JCV_48	import_qbaseplus	UNKN	23.661
hsa-let-7c-000379-JCV_49	21506	Y	hsa-let-7c-000379	JCV_49	import_qbaseplus	UNKN	20.542
hsa-let-7c-000379-JCV_50	22274	Y	hsa-let-7c-000379	JCV_50	import_qbaseplus	UNKN	19.08
hsa-let-7cx-002405-JCV_03	646	N	hsa-let-7cx-002405	JCV_03	import_qbaseplus	UNKN
hsa-let-7cx-002405-JCV_05	1414	N	hsa-let-7cx-002405	JCV_05	import_qbaseplus	UNKN
hsa-let-7cx-002405-JCV_08	2182	N	hsa-let-7cx-002405	JCV_08	import_qbaseplus	UNKN
hsa-let-7cx-002405-JCV_11	2950	N	hsa-let-7cx-002405	JCV_11	import_qbaseplus	UNKN
hsa-let-7cx-002405-JCV_13	3718	N	hsa-let-7cx-002405	JCV_13	import_qbaseplus	UNKN
hsa-let-7cx-002405-JCV_14	4486	N	hsa-let-7cx-002405	JCV_14	import_qbaseplus	UNKN
hsa-let-7cx-002405-JCV_15	5254	N	hsa-let-7cx-002405	JCV_15	import_qbaseplus	UNKN
hsa-let-7cx-002405-JCV_16	6022	N	hsa-let-7cx-002405	JCV_16	import_qbaseplus	UNKN
hsa-let-7cx-002405-JCV_17	6790	N	hsa-let-7cx-002405	JCV_17	import_qbaseplus	UNKN
hsa-let-7cx-002405-JCV_19	7558	N	hsa-let-7cx-002405	JCV_19	import_qbaseplus	UNKN
hsa-let-7cx-002405-JCV_21	8326	N	hsa-let-7cx-002405	JCV_21	import_qbaseplus	UNKN
hsa-let-7cx-002405-JCV_22	9094	N	hsa-let-7cx-002405	JCV_22	import_qbaseplus	UNKN
hsa-let-7cx-002405-JCV_24	9862	N	hsa-let-7cx-002405	JCV_24	import_qbaseplus	UNKN
hsa-let-7cx-002405-JCV_26	10630	N	hsa-let-7cx-002405	JCV_26	import_qbaseplus	UNKN
hsa-let-7cx-002405-JCV_27	11398	N	hsa-let-7cx-002405	JCV_27	import_qbaseplus	UNKN
hsa-let-7cx-002405-JCV_29	12166	N	hsa-let-7cx-002405	JCV_29	import_qbaseplus	UNKN
hsa-let-7cx-002405-JCV_31	12934	N	hsa-let-7cx-002405	JCV_31	import_qbaseplus	UNKN
hsa-let-7cx-002405-JCV_33	13702	N	hsa-let-7cx-002405	JCV_33	import_qbaseplus	UNKN
hsa-let-7cx-002405-JCV_35	14470	N	hsa-let-7cx-002405	JCV_35	import_qbaseplus	UNKN
hsa-let-7cx-002405-JCV_36	15238	N	hsa-let-7cx-002405	JCV_36	import_qbaseplus	UNKN
hsa-let-7cx-002405-JCV_37	16006	N	hsa-let-7cx-002405	JCV_37	import_qbaseplus	UNKN
hsa-let-7cx-002405-JCV_38	16774	N	hsa-let-7cx-002405	JCV_38	import_qbaseplus	UNKN
hsa-let-7cx-002405-JCV_43	17542	N	hsa-let-7cx-002405	JCV_43	import_qbaseplus	UNKN
hsa-let-7cx-002405-JCV_44	18310	N	hsa-let-7cx-002405	JCV_44	import_qbaseplus	UNKN
hsa-let-7cx-002405-JCV_45	19078	N	hsa-let-7cx-002405	JCV_45	import_qbaseplus	UNKN
hsa-let-7cx-002405-JCV_46	19846	N	hsa-let-7cx-002405	JCV_46	import_qbaseplus	UNKN
hsa-let-7cx-002405-JCV_47	20614	N	hsa-let-7cx-002405	JCV_47	import_qbaseplus	UNKN
hsa-let-7cx-002405-JCV_48	21382	N	hsa-let-7cx-002405	JCV_48	import_qbaseplus	UNKN
hsa-let-7cx-002405-JCV_49	22150	N	hsa-let-7cx-002405	JCV_49	import_qbaseplus	UNKN
hsa-let-7cx-002405-JCV_50	22918	N	hsa-let-7cx-002405	JCV_50	import_qbaseplus	UNKN
hsa-let-7d-002283-JCV_03	3	Y	hsa-let-7d-002283	JCV_03	import_qbaseplus	UNKN	19.397
hsa-let-7d-002283-JCV_05	771	Y	hsa-let-7d-002283	JCV_05	import_qbaseplus	UNKN	19.094
hsa-let-7d-002283-JCV_08	1539	Y	hsa-let-7d-002283	JCV_08	import_qbaseplus	UNKN	18.099
hsa-let-7d-002283-JCV_11	2307	Y	hsa-let-7d-002283	JCV_11	import_qbaseplus	UNKN	16.484
hsa-let-7d-002283-JCV_13	3075	Y	hsa-let-7d-002283	JCV_13	import_qbaseplus	UNKN	14.764
hsa-let-7d-002283-JCV_14	3843	Y	hsa-let-7d-002283	JCV_14	import_qbaseplus	UNKN	17.118
hsa-let-7d-002283-JCV_15	4611	Y	hsa-let-7d-002283	JCV_15	import_qbaseplus	UNKN	17.98
hsa-let-7d-002283-JCV_16	5379	Y	hsa-let-7d-002283	JCV_16	import_qbaseplus	UNKN	16.438
hsa-let-7d-002283-JCV_17	6147	Y	hsa-let-7d-002283	JCV_17	import_qbaseplus	UNKN	16.588
hsa-let-7d-002283-JCV_19	6915	Y	hsa-let-7d-002283	JCV_19	import_qbaseplus	UNKN	14.967
hsa-let-7d-002283-JCV_21	7683	Y	hsa-let-7d-002283	JCV_21	import_qbaseplus	UNKN	16.894
hsa-let-7d-002283-JCV_22	8451	Y	hsa-let-7d-002283	JCV_22	import_qbaseplus	UNKN	15.301
hsa-let-7d-002283-JCV_24	9219	Y	hsa-let-7d-002283	JCV_24	import_qbaseplus	UNKN	16.164
hsa-let-7d-002283-JCV_26	9987	Y	hsa-let-7d-002283	JCV_26	import_qbaseplus	UNKN	16.055
hsa-let-7d-002283-JCV_27	10755	Y	hsa-let-7d-002283	JCV_27	import_qbaseplus	UNKN	18.138
hsa-let-7d-002283-JCV_29	11523	Y	hsa-let-7d-002283	JCV_29	import_qbaseplus	UNKN	15.072
hsa-let-7d-002283-JCV_31	12291	Y	hsa-let-7d-002283	JCV_31	import_qbaseplus	UNKN	16.786
hsa-let-7d-002283-JCV_33	13059	Y	hsa-let-7d-002283	JCV_33	import_qbaseplus	UNKN	15.156
hsa-let-7d-002283-JCV_35	13827	Y	hsa-let-7d-002283	JCV_35	import_qbaseplus	UNKN	15.582
hsa-let-7d-002283-JCV_36	14595	Y	hsa-let-7d-002283	JCV_36	import_qbaseplus	UNKN	17.193
hsa-let-7d-002283-JCV_37	15363	Y	hsa-let-7d-002283	JCV_37	import_qbaseplus	UNKN	18.836
hsa-let-7d-002283-JCV_38	16131	Y	hsa-let-7d-002283	JCV_38	import_qbaseplus	UNKN	15.418
hsa-let-7d-002283-JCV_43	16899	Y	hsa-let-7d-002283	JCV_43	import_qbaseplus	UNKN	15.136
hsa-let-7d-002283-JCV_44	17667	Y	hsa-let-7d-002283	JCV_44	import_qbaseplus	UNKN	15.441
hsa-let-7d-002283-JCV_45	18435	Y	hsa-let-7d-002283	JCV_45	import_qbaseplus	UNKN	15.394
hsa-let-7d-002283-JCV_46	19203	Y	hsa-let-7d-002283	JCV_46	import_qbaseplus	UNKN	14.74
hsa-let-7d-002283-JCV_47	19971	Y	hsa-let-7d-002283	JCV_47	import_qbaseplus	UNKN	19.991
hsa-let-7d-002283-JCV_48	20739	Y	hsa-let-7d-002283	JCV_48	import_qbaseplus	UNKN	18.36
hsa-let-7d-002283-JCV_49	21507	Y	hsa-let-7d-002283	JCV_49	import_qbaseplus	UNKN	15.1
hsa-let-7d-002283-JCV_50	22275	Y	hsa-let-7d-002283	JCV_50	import_qbaseplus	UNKN	17.455
hsa-let-7e-002406-JCV_03	4	Y	hsa-let-7e-002406	JCV_03	import_qbaseplus	UNKN	17.941
hsa-let-7e-002406-JCV_05	772	Y	hsa-let-7e-002406	JCV_05	import_qbaseplus	UNKN	15.479
hsa-let-7e-002406-JCV_08	1540	Y	hsa-let-7e-002406	JCV_08	import_qbaseplus	UNKN	16.255
hsa-let-7e-002406-JCV_11	2308	Y	hsa-let-7e-002406	JCV_11	import_qbaseplus	UNKN	15.068
hsa-let-7e-002406-JCV_13	3076	Y	hsa-let-7e-002406	JCV_13	import_qbaseplus	UNKN	12.406
hsa-let-7e-002406-JCV_14	3844	Y	hsa-let-7e-002406	JCV_14	import_qbaseplus	UNKN	14.843
hsa-let-7e-002406-JCV_15	4612	Y	hsa-let-7e-002406	JCV_15	import_qbaseplus	UNKN	16.08
hsa-let-7e-002406-JCV_16	5380	Y	hsa-let-7e-002406	JCV_16	import_qbaseplus	UNKN	13.944
hsa-let-7e-002406-JCV_17	6148	Y	hsa-let-7e-002406	JCV_17	import_qbaseplus	UNKN	14.793
hsa-let-7e-002406-JCV_19	6916	Y	hsa-let-7e-002406	JCV_19	import_qbaseplus	UNKN	13.798
hsa-let-7e-002406-JCV_21	7684	Y	hsa-let-7e-002406	JCV_21	import_qbaseplus	UNKN	14.78
hsa-let-7e-002406-JCV_22	8452	Y	hsa-let-7e-002406	JCV_22	import_qbaseplus	UNKN	13.023
hsa-let-7e-002406-JCV_24	9220	Y	hsa-let-7e-002406	JCV_24	import_qbaseplus	UNKN	13.716
hsa-let-7e-002406-JCV_26	9988	Y	hsa-let-7e-002406	JCV_26	import_qbaseplus	UNKN	13.922
hsa-let-7e-002406-JCV_27	10756	Y	hsa-let-7e-002406	JCV_27	import_qbaseplus	UNKN	16.221
hsa-let-7e-002406-JCV_29	11524	Y	hsa-let-7e-002406	JCV_29	import_qbaseplus	UNKN	13.397
hsa-let-7e-002406-JCV_31	12292	Y	hsa-let-7e-002406	JCV_31	import_qbaseplus	UNKN	13.573
hsa-let-7e-002406-JCV_33	13060	Y	hsa-let-7e-002406	JCV_33	import_qbaseplus	UNKN	13.474
hsa-let-7e-002406-JCV_35	13828	Y	hsa-let-7e-002406	JCV_35	import_qbaseplus	UNKN	13.315
hsa-let-7e-002406-JCV_36	14596	Y	hsa-let-7e-002406	JCV_36	import_qbaseplus	UNKN	14.848
hsa-let-7e-002406-JCV_37	15364	Y	hsa-let-7e-002406	JCV_37	import_qbaseplus	UNKN	18.005
hsa-let-7e-002406-JCV_38	16132	Y	hsa-let-7e-002406	JCV_38	import_qbaseplus	UNKN	13.502
hsa-let-7e-002406-JCV_43	16900	Y	hsa-let-7e-002406	JCV_43	import_qbaseplus	UNKN	13.657
hsa-let-7e-002406-JCV_44	17668	Y	hsa-let-7e-002406	JCV_44	import_qbaseplus	UNKN	13.455
hsa-let-7e-002406-JCV_45	18436	Y	hsa-let-7e-002406	JCV_45	import_qbaseplus	UNKN	14.088
hsa-let-7e-002406-JCV_46	19204	Y	hsa-let-7e-002406	JCV_46	import_qbaseplus	UNKN	14.079
hsa-let-7e-002406-JCV_47	19972	Y	hsa-let-7e-002406	JCV_47	import_qbaseplus	UNKN	17.28
hsa-let-7e-002406-JCV_48	20740	Y	hsa-let-7e-002406	JCV_48	import_qbaseplus	UNKN	15.949
hsa-let-7e-002406-JCV_49	21508	Y	hsa-let-7e-002406	JCV_49	import_qbaseplus	UNKN	13.339
hsa-let-7e-002406-JCV_50	22276	Y	hsa-let-7e-002406	JCV_50	import_qbaseplus	UNKN	14.892
hsa-let-7ex-002407-JCV_03	647	N	hsa-let-7ex-002407	JCV_03	import_qbaseplus	UNKN
hsa-let-7ex-002407-JCV_05	1415	Y	hsa-let-7ex-002407	JCV_05	import_qbaseplus	UNKN	31.402
hsa-let-7ex-002407-JCV_08	2183	Y	hsa-let-7ex-002407	JCV_08	import_qbaseplus	UNKN	30.752
hsa-let-7ex-002407-JCV_11	2951	Y	hsa-let-7ex-002407	JCV_11	import_qbaseplus	UNKN	30.863
hsa-let-7ex-002407-JCV_13	3719	Y	hsa-let-7ex-002407	JCV_13	import_qbaseplus	UNKN	27.654
hsa-let-7ex-002407-JCV_14	4487	Y	hsa-let-7ex-002407	JCV_14	import_qbaseplus	UNKN	27.35
hsa-let-7ex-002407-JCV_15	5255	Y	hsa-let-7ex-002407	JCV_15	import_qbaseplus	UNKN	31.086
hsa-let-7ex-002407-JCV_16	6023	Y	hsa-let-7ex-002407	JCV_16	import_qbaseplus	UNKN	30.662
hsa-let-7ex-002407-JCV_17	6791	Y	hsa-let-7ex-002407	JCV_17	import_qbaseplus	UNKN	31.203
hsa-let-7ex-002407-JCV_19	7559	Y	hsa-let-7ex-002407	JCV_19	import_qbaseplus	UNKN	29.628
hsa-let-7ex-002407-JCV_21	8327	Y	hsa-let-7ex-002407	JCV_21	import_qbaseplus	UNKN	30.871
hsa-let-7ex-002407-JCV_22	9095	Y	hsa-let-7ex-002407	JCV_22	import_qbaseplus	UNKN	28.569
hsa-let-7ex-002407-JCV_24	9863	Y	hsa-let-7ex-002407	JCV_24	import_qbaseplus	UNKN	28.678
hsa-let-7ex-002407-JCV_26	10631	Y	hsa-let-7ex-002407	JCV_26	import_qbaseplus	UNKN	29.443
hsa-let-7ex-002407-JCV_27	11399	Y	hsa-let-7ex-002407	JCV_27	import_qbaseplus	UNKN	30.764
hsa-let-7ex-002407-JCV_29	12167	Y	hsa-let-7ex-002407	JCV_29	import_qbaseplus	UNKN	28.387
hsa-let-7ex-002407-JCV_31	12935	N	hsa-let-7ex-002407	JCV_31	import_qbaseplus	UNKN
hsa-let-7ex-002407-JCV_33	13703	Y	hsa-let-7ex-002407	JCV_33	import_qbaseplus	UNKN	30.095
hsa-let-7ex-002407-JCV_35	14471	Y	hsa-let-7ex-002407	JCV_35	import_qbaseplus	UNKN	30.295
hsa-let-7ex-002407-JCV_36	15239	Y	hsa-let-7ex-002407	JCV_36	import_qbaseplus	UNKN	29.826
hsa-let-7ex-002407-JCV_37	16007	N	hsa-let-7ex-002407	JCV_37	import_qbaseplus	UNKN
hsa-let-7ex-002407-JCV_38	16775	Y	hsa-let-7ex-002407	JCV_38	import_qbaseplus	UNKN	30.553
hsa-let-7ex-002407-JCV_43	17543	Y	hsa-let-7ex-002407	JCV_43	import_qbaseplus	UNKN	29.001
hsa-let-7ex-002407-JCV_44	18311	Y	hsa-let-7ex-002407	JCV_44	import_qbaseplus	UNKN	29.656
hsa-let-7ex-002407-JCV_45	19079	Y	hsa-let-7ex-002407	JCV_45	import_qbaseplus	UNKN	27.481
hsa-let-7ex-002407-JCV_46	19847	Y	hsa-let-7ex-002407	JCV_46	import_qbaseplus	UNKN	29.116
hsa-let-7ex-002407-JCV_47	20615	N	hsa-let-7ex-002407	JCV_47	import_qbaseplus	UNKN
hsa-let-7ex-002407-JCV_48	21383	Y	hsa-let-7ex-002407	JCV_48	import_qbaseplus	UNKN	31.532
hsa-let-7ex-002407-JCV_49	22151	Y	hsa-let-7ex-002407	JCV_49	import_qbaseplus	UNKN	28.262
hsa-let-7ex-002407-JCV_50	22919	Y	hsa-let-7ex-002407	JCV_50	import_qbaseplus	UNKN	31.587
hsa-let-7f-000382-JCV_03	5	Y	hsa-let-7f-000382	JCV_03	import_qbaseplus	UNKN	21.732
hsa-let-7f-000382-JCV_05	773	Y	hsa-let-7f-000382	JCV_05	import_qbaseplus	UNKN	20.153
hsa-let-7f-000382-JCV_08	1541	Y	hsa-let-7f-000382	JCV_08	import_qbaseplus	UNKN	20.267
hsa-let-7f-000382-JCV_11	2309	Y	hsa-let-7f-000382	JCV_11	import_qbaseplus	UNKN	19.187
hsa-let-7f-000382-JCV_13	3077	Y	hsa-let-7f-000382	JCV_13	import_qbaseplus	UNKN	16.606
hsa-let-7f-000382-JCV_14	3845	Y	hsa-let-7f-000382	JCV_14	import_qbaseplus	UNKN	18.795
hsa-let-7f-000382-JCV_15	4613	Y	hsa-let-7f-000382	JCV_15	import_qbaseplus	UNKN	20.408
hsa-let-7f-000382-JCV_16	5381	Y	hsa-let-7f-000382	JCV_16	import_qbaseplus	UNKN	18.292
hsa-let-7f-000382-JCV_17	6149	Y	hsa-let-7f-000382	JCV_17	import_qbaseplus	UNKN	18.7
hsa-let-7f-000382-JCV_19	6917	Y	hsa-let-7f-000382	JCV_19	import_qbaseplus	UNKN	17.96
hsa-let-7f-000382-JCV_21	7685	Y	hsa-let-7f-000382	JCV_21	import_qbaseplus	UNKN	18.349
hsa-let-7f-000382-JCV_22	8453	Y	hsa-let-7f-000382	JCV_22	import_qbaseplus	UNKN	16.737
hsa-let-7f-000382-JCV_24	9221	Y	hsa-let-7f-000382	JCV_24	import_qbaseplus	UNKN	16.552
hsa-let-7f-000382-JCV_26	9989	Y	hsa-let-7f-000382	JCV_26	import_qbaseplus	UNKN	17.142
hsa-let-7f-000382-JCV_27	10757	Y	hsa-let-7f-000382	JCV_27	import_qbaseplus	UNKN	19.726
hsa-let-7f-000382-JCV_29	11525	Y	hsa-let-7f-000382	JCV_29	import_qbaseplus	UNKN	15.999
hsa-let-7f-000382-JCV_31	12293	Y	hsa-let-7f-000382	JCV_31	import_qbaseplus	UNKN	17.616
hsa-let-7f-000382-JCV_33	13061	Y	hsa-let-7f-000382	JCV_33	import_qbaseplus	UNKN	17.168
hsa-let-7f-000382-JCV_35	13829	Y	hsa-let-7f-000382	JCV_35	import_qbaseplus	UNKN	17.151
hsa-let-7f-000382-JCV_36	14597	Y	hsa-let-7f-000382	JCV_36	import_qbaseplus	UNKN	18.577
hsa-let-7f-000382-JCV_37	15365	Y	hsa-let-7f-000382	JCV_37	import_qbaseplus	UNKN	21.66
hsa-let-7f-000382-JCV_38	16133	Y	hsa-let-7f-000382	JCV_38	import_qbaseplus	UNKN	17.141
hsa-let-7f-000382-JCV_43	16901	Y	hsa-let-7f-000382	JCV_43	import_qbaseplus	UNKN	17.993
hsa-let-7f-000382-JCV_44	17669	Y	hsa-let-7f-000382	JCV_44	import_qbaseplus	UNKN	16.84
hsa-let-7f-000382-JCV_45	18437	Y	hsa-let-7f-000382	JCV_45	import_qbaseplus	UNKN	17.699
hsa-let-7f-000382-JCV_46	19205	Y	hsa-let-7f-000382	JCV_46	import_qbaseplus	UNKN	17.548
hsa-let-7f-000382-JCV_47	19973	Y	hsa-let-7f-000382	JCV_47	import_qbaseplus	UNKN	22.086
hsa-let-7f-000382-JCV_48	20741	Y	hsa-let-7f-000382	JCV_48	import_qbaseplus	UNKN	20.587
hsa-let-7f-000382-JCV_49	21509	Y	hsa-let-7f-000382	JCV_49	import_qbaseplus	UNKN	16.705
hsa-let-7f-000382-JCV_50	22277	Y	hsa-let-7f-000382	JCV_50	import_qbaseplus	UNKN	19.011
hsa-let-7f-1x-002417-JCV_03	650	N	hsa-let-7f-1x-002417	JCV_03	import_qbaseplus	UNKN
hsa-let-7f-1x-002417-JCV_05	1418	N	hsa-let-7f-1x-002417	JCV_05	import_qbaseplus	UNKN
hsa-let-7f-1x-002417-JCV_08	2186	N	hsa-let-7f-1x-002417	JCV_08	import_qbaseplus	UNKN
hsa-let-7f-1x-002417-JCV_11	2954	Y	hsa-let-7f-1x-002417	JCV_11	import_qbaseplus	UNKN	31.601
hsa-let-7f-1x-002417-JCV_13	3722	Y	hsa-let-7f-1x-002417	JCV_13	import_qbaseplus	UNKN	26.287
hsa-let-7f-1x-002417-JCV_14	4490	Y	hsa-let-7f-1x-002417	JCV_14	import_qbaseplus	UNKN	29.827
hsa-let-7f-1x-002417-JCV_15	5258	N	hsa-let-7f-1x-002417	JCV_15	import_qbaseplus	UNKN
hsa-let-7f-1x-002417-JCV_16	6026	Y	hsa-let-7f-1x-002417	JCV_16	import_qbaseplus	UNKN	30.985
hsa-let-7f-1x-002417-JCV_17	6794	Y	hsa-let-7f-1x-002417	JCV_17	import_qbaseplus	UNKN	30.688
hsa-let-7f-1x-002417-JCV_19	7562	Y	hsa-let-7f-1x-002417	JCV_19	import_qbaseplus	UNKN	30.95
hsa-let-7f-1x-002417-JCV_21	8330	Y	hsa-let-7f-1x-002417	JCV_21	import_qbaseplus	UNKN	29.728
hsa-let-7f-1x-002417-JCV_22	9098	Y	hsa-let-7f-1x-002417	JCV_22	import_qbaseplus	UNKN	27.932
hsa-let-7f-1x-002417-JCV_24	9866	Y	hsa-let-7f-1x-002417	JCV_24	import_qbaseplus	UNKN	28.492
hsa-let-7f-1x-002417-JCV_26	10634	Y	hsa-let-7f-1x-002417	JCV_26	import_qbaseplus	UNKN	29.318
hsa-let-7f-1x-002417-JCV_27	11402	N	hsa-let-7f-1x-002417	JCV_27	import_qbaseplus	UNKN
hsa-let-7f-1x-002417-JCV_29	12170	Y	hsa-let-7f-1x-002417	JCV_29	import_qbaseplus	UNKN	28.486
hsa-let-7f-1x-002417-JCV_31	12938	Y	hsa-let-7f-1x-002417	JCV_31	import_qbaseplus	UNKN	30.346
hsa-let-7f-1x-002417-JCV_33	13706	Y	hsa-let-7f-1x-002417	JCV_33	import_qbaseplus	UNKN	28.499
hsa-let-7f-1x-002417-JCV_35	14474	Y	hsa-let-7f-1x-002417	JCV_35	import_qbaseplus	UNKN	27.124
hsa-let-7f-1x-002417-JCV_36	15242	Y	hsa-let-7f-1x-002417	JCV_36	import_qbaseplus	UNKN	31.85
hsa-let-7f-1x-002417-JCV_37	16010	N	hsa-let-7f-1x-002417	JCV_37	import_qbaseplus	UNKN
hsa-let-7f-1x-002417-JCV_38	16778	Y	hsa-let-7f-1x-002417	JCV_38	import_qbaseplus	UNKN	27.832
hsa-let-7f-1x-002417-JCV_43	17546	Y	hsa-let-7f-1x-002417	JCV_43	import_qbaseplus	UNKN	27.778
hsa-let-7f-1x-002417-JCV_44	18314	Y	hsa-let-7f-1x-002417	JCV_44	import_qbaseplus	UNKN	27.564
hsa-let-7f-1x-002417-JCV_45	19082	Y	hsa-let-7f-1x-002417	JCV_45	import_qbaseplus	UNKN	28.909
hsa-let-7f-1x-002417-JCV_46	19850	Y	hsa-let-7f-1x-002417	JCV_46	import_qbaseplus	UNKN	27.389
hsa-let-7f-1x-002417-JCV_47	20618	N	hsa-let-7f-1x-002417	JCV_47	import_qbaseplus	UNKN
hsa-let-7f-1x-002417-JCV_48	21386	N	hsa-let-7f-1x-002417	JCV_48	import_qbaseplus	UNKN
hsa-let-7f-1x-002417-JCV_49	22154	Y	hsa-let-7f-1x-002417	JCV_49	import_qbaseplus	UNKN	28.573
hsa-let-7f-1x-002417-JCV_50	22922	Y	hsa-let-7f-1x-002417	JCV_50	import_qbaseplus	UNKN	30.502
hsa-let-7f-2x-002418-JCV_03	651	N	hsa-let-7f-2x-002418	JCV_03	import_qbaseplus	UNKN
hsa-let-7f-2x-002418-JCV_05	1419	N	hsa-let-7f-2x-002418	JCV_05	import_qbaseplus	UNKN
hsa-let-7f-2x-002418-JCV_08	2187	N	hsa-let-7f-2x-002418	JCV_08	import_qbaseplus	UNKN
hsa-let-7f-2x-002418-JCV_11	2955	N	hsa-let-7f-2x-002418	JCV_11	import_qbaseplus	UNKN
hsa-let-7f-2x-002418-JCV_13	3723	Y	hsa-let-7f-2x-002418	JCV_13	import_qbaseplus	UNKN	27.988
hsa-let-7f-2x-002418-JCV_14	4491	N	hsa-let-7f-2x-002418	JCV_14	import_qbaseplus	UNKN
hsa-let-7f-2x-002418-JCV_15	5259	N	hsa-let-7f-2x-002418	JCV_15	import_qbaseplus	UNKN
hsa-let-7f-2x-002418-JCV_16	6027	N	hsa-let-7f-2x-002418	JCV_16	import_qbaseplus	UNKN
hsa-let-7f-2x-002418-JCV_17	6795	N	hsa-let-7f-2x-002418	JCV_17	import_qbaseplus	UNKN
hsa-let-7f-2x-002418-JCV_19	7563	N	hsa-let-7f-2x-002418	JCV_19	import_qbaseplus	UNKN
hsa-let-7f-2x-002418-JCV_21	8331	N	hsa-let-7f-2x-002418	JCV_21	import_qbaseplus	UNKN
hsa-let-7f-2x-002418-JCV_22	9099	Y	hsa-let-7f-2x-002418	JCV_22	import_qbaseplus	UNKN	31.275
hsa-let-7f-2x-002418-JCV_24	9867	Y	hsa-let-7f-2x-002418	JCV_24	import_qbaseplus	UNKN	31.915
hsa-let-7f-2x-002418-JCV_26	10635	Y	hsa-let-7f-2x-002418	JCV_26	import_qbaseplus	UNKN	31.621
hsa-let-7f-2x-002418-JCV_27	11403	N	hsa-let-7f-2x-002418	JCV_27	import_qbaseplus	UNKN
hsa-let-7f-2x-002418-JCV_29	12171	Y	hsa-let-7f-2x-002418	JCV_29	import_qbaseplus	UNKN	31.797
hsa-let-7f-2x-002418-JCV_31	12939	N	hsa-let-7f-2x-002418	JCV_31	import_qbaseplus	UNKN
hsa-let-7f-2x-002418-JCV_33	13707	N	hsa-let-7f-2x-002418	JCV_33	import_qbaseplus	UNKN
hsa-let-7f-2x-002418-JCV_35	14475	Y	hsa-let-7f-2x-002418	JCV_35	import_qbaseplus	UNKN	31.254
hsa-let-7f-2x-002418-JCV_36	15243	Y	hsa-let-7f-2x-002418	JCV_36	import_qbaseplus	UNKN	31.984
hsa-let-7f-2x-002418-JCV_37	16011	N	hsa-let-7f-2x-002418	JCV_37	import_qbaseplus	UNKN
hsa-let-7f-2x-002418-JCV_38	16779	Y	hsa-let-7f-2x-002418	JCV_38	import_qbaseplus	UNKN	31.168
hsa-let-7f-2x-002418-JCV_43	17547	Y	hsa-let-7f-2x-002418	JCV_43	import_qbaseplus	UNKN	30.761
hsa-let-7f-2x-002418-JCV_44	18315	Y	hsa-let-7f-2x-002418	JCV_44	import_qbaseplus	UNKN	31.784
hsa-let-7f-2x-002418-JCV_45	19083	N	hsa-let-7f-2x-002418	JCV_45	import_qbaseplus	UNKN
hsa-let-7f-2x-002418-JCV_46	19851	Y	hsa-let-7f-2x-002418	JCV_46	import_qbaseplus	UNKN	30.673
hsa-let-7f-2x-002418-JCV_47	20619	N	hsa-let-7f-2x-002418	JCV_47	import_qbaseplus	UNKN
hsa-let-7f-2x-002418-JCV_48	21387	N	hsa-let-7f-2x-002418	JCV_48	import_qbaseplus	UNKN
hsa-let-7f-2x-002418-JCV_49	22155	N	hsa-let-7f-2x-002418	JCV_49	import_qbaseplus	UNKN
hsa-let-7f-2x-002418-JCV_50	22923	N	hsa-let-7f-2x-002418	JCV_50	import_qbaseplus	UNKN
hsa-let-7g-002282-JCV_03	6	Y	hsa-let-7g-002282	JCV_03	import_qbaseplus	UNKN	20.073
hsa-let-7g-002282-JCV_05	774	Y	hsa-let-7g-002282	JCV_05	import_qbaseplus	UNKN	20.097
hsa-let-7g-002282-JCV_08	1542	Y	hsa-let-7g-002282	JCV_08	import_qbaseplus	UNKN	18.74
hsa-let-7g-002282-JCV_11	2310	Y	hsa-let-7g-002282	JCV_11	import_qbaseplus	UNKN	18.473
hsa-let-7g-002282-JCV_13	3078	Y	hsa-let-7g-002282	JCV_13	import_qbaseplus	UNKN	15.515
hsa-let-7g-002282-JCV_14	3846	Y	hsa-let-7g-002282	JCV_14	import_qbaseplus	UNKN	17.337
hsa-let-7g-002282-JCV_15	4614	Y	hsa-let-7g-002282	JCV_15	import_qbaseplus	UNKN	18.562
hsa-let-7g-002282-JCV_16	5382	Y	hsa-let-7g-002282	JCV_16	import_qbaseplus	UNKN	16.695
hsa-let-7g-002282-JCV_17	6150	Y	hsa-let-7g-002282	JCV_17	import_qbaseplus	UNKN	17.859
hsa-let-7g-002282-JCV_19	6918	Y	hsa-let-7g-002282	JCV_19	import_qbaseplus	UNKN	16.495
hsa-let-7g-002282-JCV_21	7686	Y	hsa-let-7g-002282	JCV_21	import_qbaseplus	UNKN	17.158
hsa-let-7g-002282-JCV_22	8454	Y	hsa-let-7g-002282	JCV_22	import_qbaseplus	UNKN	15.308
hsa-let-7g-002282-JCV_24	9222	Y	hsa-let-7g-002282	JCV_24	import_qbaseplus	UNKN	16.508
hsa-let-7g-002282-JCV_26	9990	Y	hsa-let-7g-002282	JCV_26	import_qbaseplus	UNKN	16.245
hsa-let-7g-002282-JCV_27	10758	Y	hsa-let-7g-002282	JCV_27	import_qbaseplus	UNKN	18.654
hsa-let-7g-002282-JCV_29	11526	Y	hsa-let-7g-002282	JCV_29	import_qbaseplus	UNKN	15.287
hsa-let-7g-002282-JCV_31	12294	Y	hsa-let-7g-002282	JCV_31	import_qbaseplus	UNKN	17.66
hsa-let-7g-002282-JCV_33	13062	Y	hsa-let-7g-002282	JCV_33	import_qbaseplus	UNKN	16.113
hsa-let-7g-002282-JCV_35	13830	Y	hsa-let-7g-002282	JCV_35	import_qbaseplus	UNKN	15.84
hsa-let-7g-002282-JCV_36	14598	Y	hsa-let-7g-002282	JCV_36	import_qbaseplus	UNKN	18.151
hsa-let-7g-002282-JCV_37	15366	Y	hsa-let-7g-002282	JCV_37	import_qbaseplus	UNKN	21.524
hsa-let-7g-002282-JCV_38	16134	Y	hsa-let-7g-002282	JCV_38	import_qbaseplus	UNKN	15.545
hsa-let-7g-002282-JCV_43	16902	Y	hsa-let-7g-002282	JCV_43	import_qbaseplus	UNKN	15.352
hsa-let-7g-002282-JCV_44	17670	Y	hsa-let-7g-002282	JCV_44	import_qbaseplus	UNKN	16.153
hsa-let-7g-002282-JCV_45	18438	Y	hsa-let-7g-002282	JCV_45	import_qbaseplus	UNKN	16.219
hsa-let-7g-002282-JCV_46	19206	Y	hsa-let-7g-002282	JCV_46	import_qbaseplus	UNKN	15.853
hsa-let-7g-002282-JCV_47	19974	Y	hsa-let-7g-002282	JCV_47	import_qbaseplus	UNKN	20.212
hsa-let-7g-002282-JCV_48	20742	Y	hsa-let-7g-002282	JCV_48	import_qbaseplus	UNKN	19.159
hsa-let-7g-002282-JCV_49	21510	Y	hsa-let-7g-002282	JCV_49	import_qbaseplus	UNKN	15.354
hsa-let-7g-002282-JCV_50	22278	Y	hsa-let-7g-002282	JCV_50	import_qbaseplus	UNKN	18.067
hsa-let-7gx-002118-JCV_03	531	N	hsa-let-7gx-002118	JCV_03	import_qbaseplus	UNKN
hsa-let-7gx-002118-JCV_05	1299	N	hsa-let-7gx-002118	JCV_05	import_qbaseplus	UNKN
hsa-let-7gx-002118-JCV_08	2067	N	hsa-let-7gx-002118	JCV_08	import_qbaseplus	UNKN
hsa-let-7gx-002118-JCV_11	2835	N	hsa-let-7gx-002118	JCV_11	import_qbaseplus	UNKN
hsa-let-7gx-002118-JCV_13	3603	Y	hsa-let-7gx-002118	JCV_13	import_qbaseplus	UNKN	28.761
hsa-let-7gx-002118-JCV_14	4371	Y	hsa-let-7gx-002118	JCV_14	import_qbaseplus	UNKN	31.048
hsa-let-7gx-002118-JCV_15	5139	N	hsa-let-7gx-002118	JCV_15	import_qbaseplus	UNKN
hsa-let-7gx-002118-JCV_16	5907	N	hsa-let-7gx-002118	JCV_16	import_qbaseplus	UNKN
hsa-let-7gx-002118-JCV_17	6675	Y	hsa-let-7gx-002118	JCV_17	import_qbaseplus	UNKN	31.437
hsa-let-7gx-002118-JCV_19	7443	N	hsa-let-7gx-002118	JCV_19	import_qbaseplus	UNKN
hsa-let-7gx-002118-JCV_21	8211	Y	hsa-let-7gx-002118	JCV_21	import_qbaseplus	UNKN	30.83
hsa-let-7gx-002118-JCV_22	8979	Y	hsa-let-7gx-002118	JCV_22	import_qbaseplus	UNKN	28.611
hsa-let-7gx-002118-JCV_24	9747	Y	hsa-let-7gx-002118	JCV_24	import_qbaseplus	UNKN	28.669
hsa-let-7gx-002118-JCV_26	10515	Y	hsa-let-7gx-002118	JCV_26	import_qbaseplus	UNKN	29.4
hsa-let-7gx-002118-JCV_27	11283	Y	hsa-let-7gx-002118	JCV_27	import_qbaseplus	UNKN	31.291
hsa-let-7gx-002118-JCV_29	12051	Y	hsa-let-7gx-002118	JCV_29	import_qbaseplus	UNKN	28.21
hsa-let-7gx-002118-JCV_31	12819	N	hsa-let-7gx-002118	JCV_31	import_qbaseplus	UNKN
hsa-let-7gx-002118-JCV_33	13587	Y	hsa-let-7gx-002118	JCV_33	import_qbaseplus	UNKN	30.708
hsa-let-7gx-002118-JCV_35	14355	Y	hsa-let-7gx-002118	JCV_35	import_qbaseplus	UNKN	28.304
hsa-let-7gx-002118-JCV_36	15123	Y	hsa-let-7gx-002118	JCV_36	import_qbaseplus	UNKN	31.426
hsa-let-7gx-002118-JCV_37	15891	N	hsa-let-7gx-002118	JCV_37	import_qbaseplus	UNKN
hsa-let-7gx-002118-JCV_38	16659	Y	hsa-let-7gx-002118	JCV_38	import_qbaseplus	UNKN	28.699
hsa-let-7gx-002118-JCV_43	17427	Y	hsa-let-7gx-002118	JCV_43	import_qbaseplus	UNKN	29.355
hsa-let-7gx-002118-JCV_44	18195	Y	hsa-let-7gx-002118	JCV_44	import_qbaseplus	UNKN	29.215
hsa-let-7gx-002118-JCV_45	18963	Y	hsa-let-7gx-002118	JCV_45	import_qbaseplus	UNKN	27.743
hsa-let-7gx-002118-JCV_46	19731	Y	hsa-let-7gx-002118	JCV_46	import_qbaseplus	UNKN	27.751
hsa-let-7gx-002118-JCV_47	20499	N	hsa-let-7gx-002118	JCV_47	import_qbaseplus	UNKN
hsa-let-7gx-002118-JCV_48	21267	N	hsa-let-7gx-002118	JCV_48	import_qbaseplus	UNKN
hsa-let-7gx-002118-JCV_49	22035	Y	hsa-let-7gx-002118	JCV_49	import_qbaseplus	UNKN	30.587
hsa-let-7gx-002118-JCV_50	22803	Y	hsa-let-7gx-002118	JCV_50	import_qbaseplus	UNKN	31.264
hsa-let-7ix-002172-JCV_03	574	Y	hsa-let-7ix-002172	JCV_03	import_qbaseplus	UNKN	31.174
hsa-let-7ix-002172-JCV_05	1342	N	hsa-let-7ix-002172	JCV_05	import_qbaseplus	UNKN
hsa-let-7ix-002172-JCV_08	2110	Y	hsa-let-7ix-002172	JCV_08	import_qbaseplus	UNKN	30.891
hsa-let-7ix-002172-JCV_11	2878	Y	hsa-let-7ix-002172	JCV_11	import_qbaseplus	UNKN	30.398
hsa-let-7ix-002172-JCV_13	3646	Y	hsa-let-7ix-002172	JCV_13	import_qbaseplus	UNKN	24.059
hsa-let-7ix-002172-JCV_14	4414	Y	hsa-let-7ix-002172	JCV_14	import_qbaseplus	UNKN	29.301
hsa-let-7ix-002172-JCV_15	5182	Y	hsa-let-7ix-002172	JCV_15	import_qbaseplus	UNKN	31.083
hsa-let-7ix-002172-JCV_16	5950	Y	hsa-let-7ix-002172	JCV_16	import_qbaseplus	UNKN	29.618
hsa-let-7ix-002172-JCV_17	6718	Y	hsa-let-7ix-002172	JCV_17	import_qbaseplus	UNKN	30.316
hsa-let-7ix-002172-JCV_19	7486	Y	hsa-let-7ix-002172	JCV_19	import_qbaseplus	UNKN	30.112
hsa-let-7ix-002172-JCV_21	8254	Y	hsa-let-7ix-002172	JCV_21	import_qbaseplus	UNKN	28.126
hsa-let-7ix-002172-JCV_22	9022	Y	hsa-let-7ix-002172	JCV_22	import_qbaseplus	UNKN	26.561
hsa-let-7ix-002172-JCV_24	9790	Y	hsa-let-7ix-002172	JCV_24	import_qbaseplus	UNKN	27.29
hsa-let-7ix-002172-JCV_26	10558	Y	hsa-let-7ix-002172	JCV_26	import_qbaseplus	UNKN	28.06
hsa-let-7ix-002172-JCV_27	11326	Y	hsa-let-7ix-002172	JCV_27	import_qbaseplus	UNKN	28.708
hsa-let-7ix-002172-JCV_29	12094	Y	hsa-let-7ix-002172	JCV_29	import_qbaseplus	UNKN	26.95
hsa-let-7ix-002172-JCV_31	12862	Y	hsa-let-7ix-002172	JCV_31	import_qbaseplus	UNKN	30.297
hsa-let-7ix-002172-JCV_33	13630	Y	hsa-let-7ix-002172	JCV_33	import_qbaseplus	UNKN	27.247
hsa-let-7ix-002172-JCV_35	14398	Y	hsa-let-7ix-002172	JCV_35	import_qbaseplus	UNKN	26.663
hsa-let-7ix-002172-JCV_36	15166	Y	hsa-let-7ix-002172	JCV_36	import_qbaseplus	UNKN	29.185
hsa-let-7ix-002172-JCV_37	15934	N	hsa-let-7ix-002172	JCV_37	import_qbaseplus	UNKN
hsa-let-7ix-002172-JCV_38	16702	Y	hsa-let-7ix-002172	JCV_38	import_qbaseplus	UNKN	26.479
hsa-let-7ix-002172-JCV_43	17470	Y	hsa-let-7ix-002172	JCV_43	import_qbaseplus	UNKN	27.156
hsa-let-7ix-002172-JCV_44	18238	Y	hsa-let-7ix-002172	JCV_44	import_qbaseplus	UNKN	27.028
hsa-let-7ix-002172-JCV_45	19006	Y	hsa-let-7ix-002172	JCV_45	import_qbaseplus	UNKN	25.423
hsa-let-7ix-002172-JCV_46	19774	Y	hsa-let-7ix-002172	JCV_46	import_qbaseplus	UNKN	25.62
hsa-let-7ix-002172-JCV_47	20542	N	hsa-let-7ix-002172	JCV_47	import_qbaseplus	UNKN
hsa-let-7ix-002172-JCV_48	21310	Y	hsa-let-7ix-002172	JCV_48	import_qbaseplus	UNKN	31.167
hsa-let-7ix-002172-JCV_49	22078	Y	hsa-let-7ix-002172	JCV_49	import_qbaseplus	UNKN	28.119
hsa-let-7ix-002172-JCV_50	22846	Y	hsa-let-7ix-002172	JCV_50	import_qbaseplus	UNKN	29.888
hsa-miR-1-002222-JCV_03	7	Y	hsa-miR-1-002222	JCV_03	import_qbaseplus	UNKN	26.802
hsa-miR-1-002222-JCV_05	775	Y	hsa-miR-1-002222	JCV_05	import_qbaseplus	UNKN	28.156
hsa-miR-1-002222-JCV_08	1543	Y	hsa-miR-1-002222	JCV_08	import_qbaseplus	UNKN	23.504
hsa-miR-1-002222-JCV_11	2311	Y	hsa-miR-1-002222	JCV_11	import_qbaseplus	UNKN	27.234
hsa-miR-1-002222-JCV_13	3079	Y	hsa-miR-1-002222	JCV_13	import_qbaseplus	UNKN	22.638
hsa-miR-1-002222-JCV_14	3847	Y	hsa-miR-1-002222	JCV_14	import_qbaseplus	UNKN	23.16
hsa-miR-1-002222-JCV_15	4615	Y	hsa-miR-1-002222	JCV_15	import_qbaseplus	UNKN	25.271
hsa-miR-1-002222-JCV_16	5383	Y	hsa-miR-1-002222	JCV_16	import_qbaseplus	UNKN	24.208
hsa-miR-1-002222-JCV_17	6151	Y	hsa-miR-1-002222	JCV_17	import_qbaseplus	UNKN	24.145
hsa-miR-1-002222-JCV_19	6919	Y	hsa-miR-1-002222	JCV_19	import_qbaseplus	UNKN	22.628
hsa-miR-1-002222-JCV_21	7687	Y	hsa-miR-1-002222	JCV_21	import_qbaseplus	UNKN	20.926
hsa-miR-1-002222-JCV_22	8455	Y	hsa-miR-1-002222	JCV_22	import_qbaseplus	UNKN	22.597
hsa-miR-1-002222-JCV_24	9223	Y	hsa-miR-1-002222	JCV_24	import_qbaseplus	UNKN	22.422
hsa-miR-1-002222-JCV_26	9991	Y	hsa-miR-1-002222	JCV_26	import_qbaseplus	UNKN	23.636
hsa-miR-1-002222-JCV_27	10759	Y	hsa-miR-1-002222	JCV_27	import_qbaseplus	UNKN	24.072
hsa-miR-1-002222-JCV_29	11527	Y	hsa-miR-1-002222	JCV_29	import_qbaseplus	UNKN	21.207
hsa-miR-1-002222-JCV_31	12295	Y	hsa-miR-1-002222	JCV_31	import_qbaseplus	UNKN	24.467
hsa-miR-1-002222-JCV_33	13063	Y	hsa-miR-1-002222	JCV_33	import_qbaseplus	UNKN	21.623
hsa-miR-1-002222-JCV_35	13831	Y	hsa-miR-1-002222	JCV_35	import_qbaseplus	UNKN	22.475
hsa-miR-1-002222-JCV_36	14599	Y	hsa-miR-1-002222	JCV_36	import_qbaseplus	UNKN	21.915
hsa-miR-1-002222-JCV_37	15367	Y	hsa-miR-1-002222	JCV_37	import_qbaseplus	UNKN	25.438
hsa-miR-1-002222-JCV_38	16135	Y	hsa-miR-1-002222	JCV_38	import_qbaseplus	UNKN	21.033
hsa-miR-1-002222-JCV_43	16903	Y	hsa-miR-1-002222	JCV_43	import_qbaseplus	UNKN	21.854
hsa-miR-1-002222-JCV_44	17671	Y	hsa-miR-1-002222	JCV_44	import_qbaseplus	UNKN	20.085
hsa-miR-1-002222-JCV_45	18439	Y	hsa-miR-1-002222	JCV_45	import_qbaseplus	UNKN	18.407
hsa-miR-1-002222-JCV_46	19207	Y	hsa-miR-1-002222	JCV_46	import_qbaseplus	UNKN	20.386
hsa-miR-1-002222-JCV_47	19975	Y	hsa-miR-1-002222	JCV_47	import_qbaseplus	UNKN	23.613
hsa-miR-1-002222-JCV_48	20743	Y	hsa-miR-1-002222	JCV_48	import_qbaseplus	UNKN	28.006
hsa-miR-1-002222-JCV_49	21511	Y	hsa-miR-1-002222	JCV_49	import_qbaseplus	UNKN	25.027
hsa-miR-1-002222-JCV_50	22279	Y	hsa-miR-1-002222	JCV_50	import_qbaseplus	UNKN	24.449
hsa-miR-100-000437-JCV_03	54	Y	hsa-miR-100-000437	JCV_03	import_qbaseplus	UNKN	24.272
hsa-miR-100-000437-JCV_05	822	Y	hsa-miR-100-000437	JCV_05	import_qbaseplus	UNKN	26.776
hsa-miR-100-000437-JCV_08	1590	Y	hsa-miR-100-000437	JCV_08	import_qbaseplus	UNKN	23.142
hsa-miR-100-000437-JCV_11	2358	Y	hsa-miR-100-000437	JCV_11	import_qbaseplus	UNKN	20.599
hsa-miR-100-000437-JCV_13	3126	Y	hsa-miR-100-000437	JCV_13	import_qbaseplus	UNKN	21.394
hsa-miR-100-000437-JCV_14	3894	Y	hsa-miR-100-000437	JCV_14	import_qbaseplus	UNKN	24.05
hsa-miR-100-000437-JCV_15	4662	Y	hsa-miR-100-000437	JCV_15	import_qbaseplus	UNKN	24.225
hsa-miR-100-000437-JCV_16	5430	Y	hsa-miR-100-000437	JCV_16	import_qbaseplus	UNKN	23.275
hsa-miR-100-000437-JCV_17	6198	Y	hsa-miR-100-000437	JCV_17	import_qbaseplus	UNKN	22.319
hsa-miR-100-000437-JCV_19	6966	Y	hsa-miR-100-000437	JCV_19	import_qbaseplus	UNKN	22.002
hsa-miR-100-000437-JCV_21	7734	Y	hsa-miR-100-000437	JCV_21	import_qbaseplus	UNKN	21.815
hsa-miR-100-000437-JCV_22	8502	Y	hsa-miR-100-000437	JCV_22	import_qbaseplus	UNKN	19.597
hsa-miR-100-000437-JCV_24	9270	Y	hsa-miR-100-000437	JCV_24	import_qbaseplus	UNKN	21.554
hsa-miR-100-000437-JCV_26	10038	Y	hsa-miR-100-000437	JCV_26	import_qbaseplus	UNKN	21.267
hsa-miR-100-000437-JCV_27	10806	Y	hsa-miR-100-000437	JCV_27	import_qbaseplus	UNKN	22.897
hsa-miR-100-000437-JCV_29	11574	Y	hsa-miR-100-000437	JCV_29	import_qbaseplus	UNKN	20.057
hsa-miR-100-000437-JCV_31	12342	Y	hsa-miR-100-000437	JCV_31	import_qbaseplus	UNKN	23.199
hsa-miR-100-000437-JCV_33	13110	Y	hsa-miR-100-000437	JCV_33	import_qbaseplus	UNKN	20.675
hsa-miR-100-000437-JCV_35	13878	Y	hsa-miR-100-000437	JCV_35	import_qbaseplus	UNKN	21.63
hsa-miR-100-000437-JCV_36	14646	Y	hsa-miR-100-000437	JCV_36	import_qbaseplus	UNKN	23.622
hsa-miR-100-000437-JCV_37	15414	Y	hsa-miR-100-000437	JCV_37	import_qbaseplus	UNKN	24.508
hsa-miR-100-000437-JCV_38	16182	Y	hsa-miR-100-000437	JCV_38	import_qbaseplus	UNKN	20.255
hsa-miR-100-000437-JCV_43	16950	Y	hsa-miR-100-000437	JCV_43	import_qbaseplus	UNKN	19.502
hsa-miR-100-000437-JCV_44	17718	Y	hsa-miR-100-000437	JCV_44	import_qbaseplus	UNKN	20.293
hsa-miR-100-000437-JCV_45	18486	Y	hsa-miR-100-000437	JCV_45	import_qbaseplus	UNKN	20.068
hsa-miR-100-000437-JCV_46	19254	Y	hsa-miR-100-000437	JCV_46	import_qbaseplus	UNKN	19.608
hsa-miR-100-000437-JCV_47	20022	Y	hsa-miR-100-000437	JCV_47	import_qbaseplus	UNKN	25.444
hsa-miR-100-000437-JCV_48	20790	Y	hsa-miR-100-000437	JCV_48	import_qbaseplus	UNKN	23.975
hsa-miR-100-000437-JCV_49	21558	Y	hsa-miR-100-000437	JCV_49	import_qbaseplus	UNKN	21.261
hsa-miR-100-000437-JCV_50	22326	Y	hsa-miR-100-000437	JCV_50	import_qbaseplus	UNKN	22.99
hsa-miR-100x-002142-JCV_03	552	N	hsa-miR-100x-002142	JCV_03	import_qbaseplus	UNKN
hsa-miR-100x-002142-JCV_05	1320	N	hsa-miR-100x-002142	JCV_05	import_qbaseplus	UNKN
hsa-miR-100x-002142-JCV_08	2088	N	hsa-miR-100x-002142	JCV_08	import_qbaseplus	UNKN
hsa-miR-100x-002142-JCV_11	2856	N	hsa-miR-100x-002142	JCV_11	import_qbaseplus	UNKN
hsa-miR-100x-002142-JCV_13	3624	Y	hsa-miR-100x-002142	JCV_13	import_qbaseplus	UNKN	29.225
hsa-miR-100x-002142-JCV_14	4392	Y	hsa-miR-100x-002142	JCV_14	import_qbaseplus	UNKN	27.024
hsa-miR-100x-002142-JCV_15	5160	N	hsa-miR-100x-002142	JCV_15	import_qbaseplus	UNKN
hsa-miR-100x-002142-JCV_16	5928	N	hsa-miR-100x-002142	JCV_16	import_qbaseplus	UNKN
hsa-miR-100x-002142-JCV_17	6696	N	hsa-miR-100x-002142	JCV_17	import_qbaseplus	UNKN
hsa-miR-100x-002142-JCV_19	7464	N	hsa-miR-100x-002142	JCV_19	import_qbaseplus	UNKN
hsa-miR-100x-002142-JCV_21	8232	Y	hsa-miR-100x-002142	JCV_21	import_qbaseplus	UNKN	31.627
hsa-miR-100x-002142-JCV_22	9000	N	hsa-miR-100x-002142	JCV_22	import_qbaseplus	UNKN
hsa-miR-100x-002142-JCV_24	9768	N	hsa-miR-100x-002142	JCV_24	import_qbaseplus	UNKN
hsa-miR-100x-002142-JCV_26	10536	N	hsa-miR-100x-002142	JCV_26	import_qbaseplus	UNKN
hsa-miR-100x-002142-JCV_27	11304	N	hsa-miR-100x-002142	JCV_27	import_qbaseplus	UNKN
hsa-miR-100x-002142-JCV_29	12072	N	hsa-miR-100x-002142	JCV_29	import_qbaseplus	UNKN
hsa-miR-100x-002142-JCV_31	12840	N	hsa-miR-100x-002142	JCV_31	import_qbaseplus	UNKN
hsa-miR-100x-002142-JCV_33	13608	N	hsa-miR-100x-002142	JCV_33	import_qbaseplus	UNKN
hsa-miR-100x-002142-JCV_35	14376	N	hsa-miR-100x-002142	JCV_35	import_qbaseplus	UNKN
hsa-miR-100x-002142-JCV_36	15144	Y	hsa-miR-100x-002142	JCV_36	import_qbaseplus	UNKN	31.992
hsa-miR-100x-002142-JCV_37	15912	N	hsa-miR-100x-002142	JCV_37	import_qbaseplus	UNKN
hsa-miR-100x-002142-JCV_38	16680	N	hsa-miR-100x-002142	JCV_38	import_qbaseplus	UNKN
hsa-miR-100x-002142-JCV_43	17448	N	hsa-miR-100x-002142	JCV_43	import_qbaseplus	UNKN
hsa-miR-100x-002142-JCV_44	18216	N	hsa-miR-100x-002142	JCV_44	import_qbaseplus	UNKN
hsa-miR-100x-002142-JCV_45	18984	N	hsa-miR-100x-002142	JCV_45	import_qbaseplus	UNKN
hsa-miR-100x-002142-JCV_46	19752	N	hsa-miR-100x-002142	JCV_46	import_qbaseplus	UNKN
hsa-miR-100x-002142-JCV_47	20520	N	hsa-miR-100x-002142	JCV_47	import_qbaseplus	UNKN
hsa-miR-100x-002142-JCV_48	21288	N	hsa-miR-100x-002142	JCV_48	import_qbaseplus	UNKN
hsa-miR-100x-002142-JCV_49	22056	N	hsa-miR-100x-002142	JCV_49	import_qbaseplus	UNKN
hsa-miR-100x-002142-JCV_50	22824	N	hsa-miR-100x-002142	JCV_50	import_qbaseplus	UNKN
hsa-miR-101-002253-JCV_03	55	Y	hsa-miR-101-002253	JCV_03	import_qbaseplus	UNKN	23.729
hsa-miR-101-002253-JCV_05	823	Y	hsa-miR-101-002253	JCV_05	import_qbaseplus	UNKN	24.104
hsa-miR-101-002253-JCV_08	1591	Y	hsa-miR-101-002253	JCV_08	import_qbaseplus	UNKN	22.607
hsa-miR-101-002253-JCV_11	2359	Y	hsa-miR-101-002253	JCV_11	import_qbaseplus	UNKN	22.515
hsa-miR-101-002253-JCV_13	3127	Y	hsa-miR-101-002253	JCV_13	import_qbaseplus	UNKN	19.3
hsa-miR-101-002253-JCV_14	3895	Y	hsa-miR-101-002253	JCV_14	import_qbaseplus	UNKN	21.996
hsa-miR-101-002253-JCV_15	4663	Y	hsa-miR-101-002253	JCV_15	import_qbaseplus	UNKN	22.804
hsa-miR-101-002253-JCV_16	5431	Y	hsa-miR-101-002253	JCV_16	import_qbaseplus	UNKN	22.009
hsa-miR-101-002253-JCV_17	6199	Y	hsa-miR-101-002253	JCV_17	import_qbaseplus	UNKN	21.489
hsa-miR-101-002253-JCV_19	6967	Y	hsa-miR-101-002253	JCV_19	import_qbaseplus	UNKN	21.801
hsa-miR-101-002253-JCV_21	7735	Y	hsa-miR-101-002253	JCV_21	import_qbaseplus	UNKN	20.126
hsa-miR-101-002253-JCV_22	8503	Y	hsa-miR-101-002253	JCV_22	import_qbaseplus	UNKN	19.865
hsa-miR-101-002253-JCV_24	9271	Y	hsa-miR-101-002253	JCV_24	import_qbaseplus	UNKN	20.447
hsa-miR-101-002253-JCV_26	10039	Y	hsa-miR-101-002253	JCV_26	import_qbaseplus	UNKN	19.984
hsa-miR-101-002253-JCV_27	10807	Y	hsa-miR-101-002253	JCV_27	import_qbaseplus	UNKN	21.44
hsa-miR-101-002253-JCV_29	11575	Y	hsa-miR-101-002253	JCV_29	import_qbaseplus	UNKN	18.722
hsa-miR-101-002253-JCV_31	12343	Y	hsa-miR-101-002253	JCV_31	import_qbaseplus	UNKN	21.606
hsa-miR-101-002253-JCV_33	13111	Y	hsa-miR-101-002253	JCV_33	import_qbaseplus	UNKN	20.891
hsa-miR-101-002253-JCV_35	13879	Y	hsa-miR-101-002253	JCV_35	import_qbaseplus	UNKN	19.49
hsa-miR-101-002253-JCV_36	14647	Y	hsa-miR-101-002253	JCV_36	import_qbaseplus	UNKN	22.362
hsa-miR-101-002253-JCV_37	15415	Y	hsa-miR-101-002253	JCV_37	import_qbaseplus	UNKN	26.14
hsa-miR-101-002253-JCV_38	16183	Y	hsa-miR-101-002253	JCV_38	import_qbaseplus	UNKN	19.967
hsa-miR-101-002253-JCV_43	16951	Y	hsa-miR-101-002253	JCV_43	import_qbaseplus	UNKN	18.713
hsa-miR-101-002253-JCV_44	17719	Y	hsa-miR-101-002253	JCV_44	import_qbaseplus	UNKN	19.226
hsa-miR-101-002253-JCV_45	18487	Y	hsa-miR-101-002253	JCV_45	import_qbaseplus	UNKN	19.551
hsa-miR-101-002253-JCV_46	19255	Y	hsa-miR-101-002253	JCV_46	import_qbaseplus	UNKN	18.908
hsa-miR-101-002253-JCV_47	20023	Y	hsa-miR-101-002253	JCV_47	import_qbaseplus	UNKN	24.133
hsa-miR-101-002253-JCV_48	20791	Y	hsa-miR-101-002253	JCV_48	import_qbaseplus	UNKN	23.44
hsa-miR-101-002253-JCV_49	21559	Y	hsa-miR-101-002253	JCV_49	import_qbaseplus	UNKN	20.343
hsa-miR-101-002253-JCV_50	22327	Y	hsa-miR-101-002253	JCV_50	import_qbaseplus	UNKN	20.291
hsa-miR-101x-002143-JCV_03	553	N	hsa-miR-101x-002143	JCV_03	import_qbaseplus	UNKN
hsa-miR-101x-002143-JCV_05	1321	N	hsa-miR-101x-002143	JCV_05	import_qbaseplus	UNKN
hsa-miR-101x-002143-JCV_08	2089	N	hsa-miR-101x-002143	JCV_08	import_qbaseplus	UNKN
hsa-miR-101x-002143-JCV_11	2857	N	hsa-miR-101x-002143	JCV_11	import_qbaseplus	UNKN
hsa-miR-101x-002143-JCV_13	3625	N	hsa-miR-101x-002143	JCV_13	import_qbaseplus	UNKN
hsa-miR-101x-002143-JCV_14	4393	N	hsa-miR-101x-002143	JCV_14	import_qbaseplus	UNKN
hsa-miR-101x-002143-JCV_15	5161	N	hsa-miR-101x-002143	JCV_15	import_qbaseplus	UNKN
hsa-miR-101x-002143-JCV_16	5929	N	hsa-miR-101x-002143	JCV_16	import_qbaseplus	UNKN
hsa-miR-101x-002143-JCV_17	6697	N	hsa-miR-101x-002143	JCV_17	import_qbaseplus	UNKN
hsa-miR-101x-002143-JCV_19	7465	N	hsa-miR-101x-002143	JCV_19	import_qbaseplus	UNKN
hsa-miR-101x-002143-JCV_21	8233	N	hsa-miR-101x-002143	JCV_21	import_qbaseplus	UNKN
hsa-miR-101x-002143-JCV_22	9001	N	hsa-miR-101x-002143	JCV_22	import_qbaseplus	UNKN
hsa-miR-101x-002143-JCV_24	9769	N	hsa-miR-101x-002143	JCV_24	import_qbaseplus	UNKN
hsa-miR-101x-002143-JCV_26	10537	N	hsa-miR-101x-002143	JCV_26	import_qbaseplus	UNKN
hsa-miR-101x-002143-JCV_27	11305	N	hsa-miR-101x-002143	JCV_27	import_qbaseplus	UNKN
hsa-miR-101x-002143-JCV_29	12073	N	hsa-miR-101x-002143	JCV_29	import_qbaseplus	UNKN
hsa-miR-101x-002143-JCV_31	12841	N	hsa-miR-101x-002143	JCV_31	import_qbaseplus	UNKN
hsa-miR-101x-002143-JCV_33	13609	N	hsa-miR-101x-002143	JCV_33	import_qbaseplus	UNKN
hsa-miR-101x-002143-JCV_35	14377	N	hsa-miR-101x-002143	JCV_35	import_qbaseplus	UNKN
hsa-miR-101x-002143-JCV_36	15145	N	hsa-miR-101x-002143	JCV_36	import_qbaseplus	UNKN
hsa-miR-101x-002143-JCV_37	15913	N	hsa-miR-101x-002143	JCV_37	import_qbaseplus	UNKN
hsa-miR-101x-002143-JCV_38	16681	N	hsa-miR-101x-002143	JCV_38	import_qbaseplus	UNKN
hsa-miR-101x-002143-JCV_43	17449	N	hsa-miR-101x-002143	JCV_43	import_qbaseplus	UNKN
hsa-miR-101x-002143-JCV_44	18217	N	hsa-miR-101x-002143	JCV_44	import_qbaseplus	UNKN
hsa-miR-101x-002143-JCV_45	18985	N	hsa-miR-101x-002143	JCV_45	import_qbaseplus	UNKN
hsa-miR-101x-002143-JCV_46	19753	N	hsa-miR-101x-002143	JCV_46	import_qbaseplus	UNKN
hsa-miR-101x-002143-JCV_47	20521	N	hsa-miR-101x-002143	JCV_47	import_qbaseplus	UNKN
hsa-miR-101x-002143-JCV_48	21289	N	hsa-miR-101x-002143	JCV_48	import_qbaseplus	UNKN
hsa-miR-101x-002143-JCV_49	22057	N	hsa-miR-101x-002143	JCV_49	import_qbaseplus	UNKN
hsa-miR-101x-002143-JCV_50	22825	N	hsa-miR-101x-002143	JCV_50	import_qbaseplus	UNKN
hsa-miR-103-000439-JCV_03	56	Y	hsa-miR-103-000439	JCV_03	import_qbaseplus	UNKN	19.908
hsa-miR-103-000439-JCV_05	824	Y	hsa-miR-103-000439	JCV_05	import_qbaseplus	UNKN	19.576
hsa-miR-103-000439-JCV_08	1592	Y	hsa-miR-103-000439	JCV_08	import_qbaseplus	UNKN	18.157
hsa-miR-103-000439-JCV_11	2360	Y	hsa-miR-103-000439	JCV_11	import_qbaseplus	UNKN	17.669
hsa-miR-103-000439-JCV_13	3128	Y	hsa-miR-103-000439	JCV_13	import_qbaseplus	UNKN	14.856
hsa-miR-103-000439-JCV_14	3896	Y	hsa-miR-103-000439	JCV_14	import_qbaseplus	UNKN	16.866
hsa-miR-103-000439-JCV_15	4664	Y	hsa-miR-103-000439	JCV_15	import_qbaseplus	UNKN	18.291
hsa-miR-103-000439-JCV_16	5432	Y	hsa-miR-103-000439	JCV_16	import_qbaseplus	UNKN	16.792
hsa-miR-103-000439-JCV_17	6200	Y	hsa-miR-103-000439	JCV_17	import_qbaseplus	UNKN	17.112
hsa-miR-103-000439-JCV_19	6968	Y	hsa-miR-103-000439	JCV_19	import_qbaseplus	UNKN	16.099
hsa-miR-103-000439-JCV_21	7736	Y	hsa-miR-103-000439	JCV_21	import_qbaseplus	UNKN	16.446
hsa-miR-103-000439-JCV_22	8504	Y	hsa-miR-103-000439	JCV_22	import_qbaseplus	UNKN	15.193
hsa-miR-103-000439-JCV_24	9272	Y	hsa-miR-103-000439	JCV_24	import_qbaseplus	UNKN	16.159
hsa-miR-103-000439-JCV_26	10040	Y	hsa-miR-103-000439	JCV_26	import_qbaseplus	UNKN	15.965
hsa-miR-103-000439-JCV_27	10808	Y	hsa-miR-103-000439	JCV_27	import_qbaseplus	UNKN	17.728
hsa-miR-103-000439-JCV_29	11576	Y	hsa-miR-103-000439	JCV_29	import_qbaseplus	UNKN	15.122
hsa-miR-103-000439-JCV_31	12344	Y	hsa-miR-103-000439	JCV_31	import_qbaseplus	UNKN	17.197
hsa-miR-103-000439-JCV_33	13112	Y	hsa-miR-103-000439	JCV_33	import_qbaseplus	UNKN	15.873
hsa-miR-103-000439-JCV_35	13880	Y	hsa-miR-103-000439	JCV_35	import_qbaseplus	UNKN	15.158
hsa-miR-103-000439-JCV_36	14648	Y	hsa-miR-103-000439	JCV_36	import_qbaseplus	UNKN	17.518
hsa-miR-103-000439-JCV_37	15416	Y	hsa-miR-103-000439	JCV_37	import_qbaseplus	UNKN	21.589
hsa-miR-103-000439-JCV_38	16184	Y	hsa-miR-103-000439	JCV_38	import_qbaseplus	UNKN	15.472
hsa-miR-103-000439-JCV_43	16952	Y	hsa-miR-103-000439	JCV_43	import_qbaseplus	UNKN	15.449
hsa-miR-103-000439-JCV_44	17720	Y	hsa-miR-103-000439	JCV_44	import_qbaseplus	UNKN	15.385
hsa-miR-103-000439-JCV_45	18488	Y	hsa-miR-103-000439	JCV_45	import_qbaseplus	UNKN	15.535
hsa-miR-103-000439-JCV_46	19256	Y	hsa-miR-103-000439	JCV_46	import_qbaseplus	UNKN	15.343
hsa-miR-103-000439-JCV_47	20024	Y	hsa-miR-103-000439	JCV_47	import_qbaseplus	UNKN	20.126
hsa-miR-103-000439-JCV_48	20792	Y	hsa-miR-103-000439	JCV_48	import_qbaseplus	UNKN	18.73
hsa-miR-103-000439-JCV_49	21560	Y	hsa-miR-103-000439	JCV_49	import_qbaseplus	UNKN	15.878
hsa-miR-103-000439-JCV_50	22328	Y	hsa-miR-103-000439	JCV_50	import_qbaseplus	UNKN	17.176
hsa-miR-105-002167-JCV_03	57	N	hsa-miR-105-002167	JCV_03	import_qbaseplus	UNKN
hsa-miR-105-002167-JCV_05	825	N	hsa-miR-105-002167	JCV_05	import_qbaseplus	UNKN
hsa-miR-105-002167-JCV_08	1593	Y	hsa-miR-105-002167	JCV_08	import_qbaseplus	UNKN	29.167
hsa-miR-105-002167-JCV_11	2361	Y	hsa-miR-105-002167	JCV_11	import_qbaseplus	UNKN	20.174
hsa-miR-105-002167-JCV_13	3129	N	hsa-miR-105-002167	JCV_13	import_qbaseplus	UNKN
hsa-miR-105-002167-JCV_14	3897	N	hsa-miR-105-002167	JCV_14	import_qbaseplus	UNKN
hsa-miR-105-002167-JCV_15	4665	N	hsa-miR-105-002167	JCV_15	import_qbaseplus	UNKN
hsa-miR-105-002167-JCV_16	5433	N	hsa-miR-105-002167	JCV_16	import_qbaseplus	UNKN
hsa-miR-105-002167-JCV_17	6201	N	hsa-miR-105-002167	JCV_17	import_qbaseplus	UNKN
hsa-miR-105-002167-JCV_19	6969	N	hsa-miR-105-002167	JCV_19	import_qbaseplus	UNKN
hsa-miR-105-002167-JCV_21	7737	N	hsa-miR-105-002167	JCV_21	import_qbaseplus	UNKN
hsa-miR-105-002167-JCV_22	8505	N	hsa-miR-105-002167	JCV_22	import_qbaseplus	UNKN
hsa-miR-105-002167-JCV_24	9273	N	hsa-miR-105-002167	JCV_24	import_qbaseplus	UNKN
hsa-miR-105-002167-JCV_26	10041	N	hsa-miR-105-002167	JCV_26	import_qbaseplus	UNKN
hsa-miR-105-002167-JCV_27	10809	Y	hsa-miR-105-002167	JCV_27	import_qbaseplus	UNKN	29.765
hsa-miR-105-002167-JCV_29	11577	Y	hsa-miR-105-002167	JCV_29	import_qbaseplus	UNKN	27.067
hsa-miR-105-002167-JCV_31	12345	Y	hsa-miR-105-002167	JCV_31	import_qbaseplus	UNKN	23.776
hsa-miR-105-002167-JCV_33	13113	N	hsa-miR-105-002167	JCV_33	import_qbaseplus	UNKN
hsa-miR-105-002167-JCV_35	13881	N	hsa-miR-105-002167	JCV_35	import_qbaseplus	UNKN
hsa-miR-105-002167-JCV_36	14649	N	hsa-miR-105-002167	JCV_36	import_qbaseplus	UNKN
hsa-miR-105-002167-JCV_37	15417	N	hsa-miR-105-002167	JCV_37	import_qbaseplus	UNKN
hsa-miR-105-002167-JCV_38	16185	N	hsa-miR-105-002167	JCV_38	import_qbaseplus	UNKN
hsa-miR-105-002167-JCV_43	16953	N	hsa-miR-105-002167	JCV_43	import_qbaseplus	UNKN
hsa-miR-105-002167-JCV_44	17721	Y	hsa-miR-105-002167	JCV_44	import_qbaseplus	UNKN	28.756
hsa-miR-105-002167-JCV_45	18489	N	hsa-miR-105-002167	JCV_45	import_qbaseplus	UNKN
hsa-miR-105-002167-JCV_46	19257	N	hsa-miR-105-002167	JCV_46	import_qbaseplus	UNKN
hsa-miR-105-002167-JCV_47	20025	N	hsa-miR-105-002167	JCV_47	import_qbaseplus	UNKN
hsa-miR-105-002167-JCV_48	20793	N	hsa-miR-105-002167	JCV_48	import_qbaseplus	UNKN
hsa-miR-105-002167-JCV_49	21561	N	hsa-miR-105-002167	JCV_49	import_qbaseplus	UNKN
hsa-miR-105-002167-JCV_50	22329	N	hsa-miR-105-002167	JCV_50	import_qbaseplus	UNKN
hsa-miR-105x-002168-JCV_03	571	N	hsa-miR-105x-002168	JCV_03	import_qbaseplus	UNKN
hsa-miR-105x-002168-JCV_05	1339	N	hsa-miR-105x-002168	JCV_05	import_qbaseplus	UNKN
hsa-miR-105x-002168-JCV_08	2107	N	hsa-miR-105x-002168	JCV_08	import_qbaseplus	UNKN
hsa-miR-105x-002168-JCV_11	2875	N	hsa-miR-105x-002168	JCV_11	import_qbaseplus	UNKN
hsa-miR-105x-002168-JCV_13	3643	N	hsa-miR-105x-002168	JCV_13	import_qbaseplus	UNKN
hsa-miR-105x-002168-JCV_14	4411	N	hsa-miR-105x-002168	JCV_14	import_qbaseplus	UNKN
hsa-miR-105x-002168-JCV_15	5179	N	hsa-miR-105x-002168	JCV_15	import_qbaseplus	UNKN
hsa-miR-105x-002168-JCV_16	5947	N	hsa-miR-105x-002168	JCV_16	import_qbaseplus	UNKN
hsa-miR-105x-002168-JCV_17	6715	N	hsa-miR-105x-002168	JCV_17	import_qbaseplus	UNKN
hsa-miR-105x-002168-JCV_19	7483	N	hsa-miR-105x-002168	JCV_19	import_qbaseplus	UNKN
hsa-miR-105x-002168-JCV_21	8251	N	hsa-miR-105x-002168	JCV_21	import_qbaseplus	UNKN
hsa-miR-105x-002168-JCV_22	9019	N	hsa-miR-105x-002168	JCV_22	import_qbaseplus	UNKN
hsa-miR-105x-002168-JCV_24	9787	N	hsa-miR-105x-002168	JCV_24	import_qbaseplus	UNKN
hsa-miR-105x-002168-JCV_26	10555	N	hsa-miR-105x-002168	JCV_26	import_qbaseplus	UNKN
hsa-miR-105x-002168-JCV_27	11323	N	hsa-miR-105x-002168	JCV_27	import_qbaseplus	UNKN
hsa-miR-105x-002168-JCV_29	12091	N	hsa-miR-105x-002168	JCV_29	import_qbaseplus	UNKN
hsa-miR-105x-002168-JCV_31	12859	N	hsa-miR-105x-002168	JCV_31	import_qbaseplus	UNKN
hsa-miR-105x-002168-JCV_33	13627	N	hsa-miR-105x-002168	JCV_33	import_qbaseplus	UNKN
hsa-miR-105x-002168-JCV_35	14395	N	hsa-miR-105x-002168	JCV_35	import_qbaseplus	UNKN
hsa-miR-105x-002168-JCV_36	15163	N	hsa-miR-105x-002168	JCV_36	import_qbaseplus	UNKN
hsa-miR-105x-002168-JCV_37	15931	N	hsa-miR-105x-002168	JCV_37	import_qbaseplus	UNKN
hsa-miR-105x-002168-JCV_38	16699	N	hsa-miR-105x-002168	JCV_38	import_qbaseplus	UNKN
hsa-miR-105x-002168-JCV_43	17467	N	hsa-miR-105x-002168	JCV_43	import_qbaseplus	UNKN
hsa-miR-105x-002168-JCV_44	18235	N	hsa-miR-105x-002168	JCV_44	import_qbaseplus	UNKN
hsa-miR-105x-002168-JCV_45	19003	N	hsa-miR-105x-002168	JCV_45	import_qbaseplus	UNKN
hsa-miR-105x-002168-JCV_46	19771	N	hsa-miR-105x-002168	JCV_46	import_qbaseplus	UNKN
hsa-miR-105x-002168-JCV_47	20539	N	hsa-miR-105x-002168	JCV_47	import_qbaseplus	UNKN
hsa-miR-105x-002168-JCV_48	21307	N	hsa-miR-105x-002168	JCV_48	import_qbaseplus	UNKN
hsa-miR-105x-002168-JCV_49	22075	N	hsa-miR-105x-002168	JCV_49	import_qbaseplus	UNKN
hsa-miR-105x-002168-JCV_50	22843	N	hsa-miR-105x-002168	JCV_50	import_qbaseplus	UNKN
hsa-miR-106a-002169-JCV_03	58	Y	hsa-miR-106a-002169	JCV_03	import_qbaseplus	UNKN	14.633
hsa-miR-106a-002169-JCV_05	826	Y	hsa-miR-106a-002169	JCV_05	import_qbaseplus	UNKN	14.204
hsa-miR-106a-002169-JCV_08	1594	Y	hsa-miR-106a-002169	JCV_08	import_qbaseplus	UNKN	13.335
hsa-miR-106a-002169-JCV_11	2362	Y	hsa-miR-106a-002169	JCV_11	import_qbaseplus	UNKN	13.349
hsa-miR-106a-002169-JCV_13	3130	Y	hsa-miR-106a-002169	JCV_13	import_qbaseplus	UNKN	10.669
hsa-miR-106a-002169-JCV_14	3898	Y	hsa-miR-106a-002169	JCV_14	import_qbaseplus	UNKN	12.267
hsa-miR-106a-002169-JCV_15	4666	Y	hsa-miR-106a-002169	JCV_15	import_qbaseplus	UNKN	13.645
hsa-miR-106a-002169-JCV_16	5434	Y	hsa-miR-106a-002169	JCV_16	import_qbaseplus	UNKN	12.333
hsa-miR-106a-002169-JCV_17	6202	Y	hsa-miR-106a-002169	JCV_17	import_qbaseplus	UNKN	12.297
hsa-miR-106a-002169-JCV_19	6970	Y	hsa-miR-106a-002169	JCV_19	import_qbaseplus	UNKN	11.715
hsa-miR-106a-002169-JCV_21	7738	Y	hsa-miR-106a-002169	JCV_21	import_qbaseplus	UNKN	11.979
hsa-miR-106a-002169-JCV_22	8506	Y	hsa-miR-106a-002169	JCV_22	import_qbaseplus	UNKN	10.458
hsa-miR-106a-002169-JCV_24	9274	Y	hsa-miR-106a-002169	JCV_24	import_qbaseplus	UNKN	10.626
hsa-miR-106a-002169-JCV_26	10042	Y	hsa-miR-106a-002169	JCV_26	import_qbaseplus	UNKN	10.979
hsa-miR-106a-002169-JCV_27	10810	Y	hsa-miR-106a-002169	JCV_27	import_qbaseplus	UNKN	12.992
hsa-miR-106a-002169-JCV_29	11578	Y	hsa-miR-106a-002169	JCV_29	import_qbaseplus	UNKN	10.845
hsa-miR-106a-002169-JCV_31	12346	Y	hsa-miR-106a-002169	JCV_31	import_qbaseplus	UNKN	12.824
hsa-miR-106a-002169-JCV_33	13114	Y	hsa-miR-106a-002169	JCV_33	import_qbaseplus	UNKN	11.392
hsa-miR-106a-002169-JCV_35	13882	Y	hsa-miR-106a-002169	JCV_35	import_qbaseplus	UNKN	11.134
hsa-miR-106a-002169-JCV_36	14650	Y	hsa-miR-106a-002169	JCV_36	import_qbaseplus	UNKN	12.935
hsa-miR-106a-002169-JCV_37	15418	Y	hsa-miR-106a-002169	JCV_37	import_qbaseplus	UNKN	15.72
hsa-miR-106a-002169-JCV_38	16186	Y	hsa-miR-106a-002169	JCV_38	import_qbaseplus	UNKN	10.723
hsa-miR-106a-002169-JCV_43	16954	Y	hsa-miR-106a-002169	JCV_43	import_qbaseplus	UNKN	10.788
hsa-miR-106a-002169-JCV_44	17722	Y	hsa-miR-106a-002169	JCV_44	import_qbaseplus	UNKN	10.594
hsa-miR-106a-002169-JCV_45	18490	Y	hsa-miR-106a-002169	JCV_45	import_qbaseplus	UNKN	11.429
hsa-miR-106a-002169-JCV_46	19258	Y	hsa-miR-106a-002169	JCV_46	import_qbaseplus	UNKN	11.232
hsa-miR-106a-002169-JCV_47	20026	Y	hsa-miR-106a-002169	JCV_47	import_qbaseplus	UNKN	15.749
hsa-miR-106a-002169-JCV_48	20794	Y	hsa-miR-106a-002169	JCV_48	import_qbaseplus	UNKN	14.6
hsa-miR-106a-002169-JCV_49	21562	N	hsa-miR-106a-002169	JCV_49	import_qbaseplus	UNKN
hsa-miR-106a-002169-JCV_50	22330	Y	hsa-miR-106a-002169	JCV_50	import_qbaseplus	UNKN	12.578
hsa-miR-106ax-002170-JCV_03	572	N	hsa-miR-106ax-002170	JCV_03	import_qbaseplus	UNKN
hsa-miR-106ax-002170-JCV_05	1340	N	hsa-miR-106ax-002170	JCV_05	import_qbaseplus	UNKN
hsa-miR-106ax-002170-JCV_08	2108	N	hsa-miR-106ax-002170	JCV_08	import_qbaseplus	UNKN
hsa-miR-106ax-002170-JCV_11	2876	N	hsa-miR-106ax-002170	JCV_11	import_qbaseplus	UNKN
hsa-miR-106ax-002170-JCV_13	3644	N	hsa-miR-106ax-002170	JCV_13	import_qbaseplus	UNKN
hsa-miR-106ax-002170-JCV_14	4412	N	hsa-miR-106ax-002170	JCV_14	import_qbaseplus	UNKN
hsa-miR-106ax-002170-JCV_15	5180	N	hsa-miR-106ax-002170	JCV_15	import_qbaseplus	UNKN
hsa-miR-106ax-002170-JCV_16	5948	N	hsa-miR-106ax-002170	JCV_16	import_qbaseplus	UNKN
hsa-miR-106ax-002170-JCV_17	6716	N	hsa-miR-106ax-002170	JCV_17	import_qbaseplus	UNKN
hsa-miR-106ax-002170-JCV_19	7484	N	hsa-miR-106ax-002170	JCV_19	import_qbaseplus	UNKN
hsa-miR-106ax-002170-JCV_21	8252	N	hsa-miR-106ax-002170	JCV_21	import_qbaseplus	UNKN
hsa-miR-106ax-002170-JCV_22	9020	N	hsa-miR-106ax-002170	JCV_22	import_qbaseplus	UNKN
hsa-miR-106ax-002170-JCV_24	9788	N	hsa-miR-106ax-002170	JCV_24	import_qbaseplus	UNKN
hsa-miR-106ax-002170-JCV_26	10556	N	hsa-miR-106ax-002170	JCV_26	import_qbaseplus	UNKN
hsa-miR-106ax-002170-JCV_27	11324	N	hsa-miR-106ax-002170	JCV_27	import_qbaseplus	UNKN
hsa-miR-106ax-002170-JCV_29	12092	Y	hsa-miR-106ax-002170	JCV_29	import_qbaseplus	UNKN	31.458
hsa-miR-106ax-002170-JCV_31	12860	N	hsa-miR-106ax-002170	JCV_31	import_qbaseplus	UNKN
hsa-miR-106ax-002170-JCV_33	13628	N	hsa-miR-106ax-002170	JCV_33	import_qbaseplus	UNKN
hsa-miR-106ax-002170-JCV_35	14396	Y	hsa-miR-106ax-002170	JCV_35	import_qbaseplus	UNKN	31.677
hsa-miR-106ax-002170-JCV_36	15164	N	hsa-miR-106ax-002170	JCV_36	import_qbaseplus	UNKN
hsa-miR-106ax-002170-JCV_37	15932	N	hsa-miR-106ax-002170	JCV_37	import_qbaseplus	UNKN
hsa-miR-106ax-002170-JCV_38	16700	N	hsa-miR-106ax-002170	JCV_38	import_qbaseplus	UNKN
hsa-miR-106ax-002170-JCV_43	17468	Y	hsa-miR-106ax-002170	JCV_43	import_qbaseplus	UNKN	30.25
hsa-miR-106ax-002170-JCV_44	18236	N	hsa-miR-106ax-002170	JCV_44	import_qbaseplus	UNKN
hsa-miR-106ax-002170-JCV_45	19004	N	hsa-miR-106ax-002170	JCV_45	import_qbaseplus	UNKN
hsa-miR-106ax-002170-JCV_46	19772	Y	hsa-miR-106ax-002170	JCV_46	import_qbaseplus	UNKN	31.634
hsa-miR-106ax-002170-JCV_47	20540	N	hsa-miR-106ax-002170	JCV_47	import_qbaseplus	UNKN
hsa-miR-106ax-002170-JCV_48	21308	Y	hsa-miR-106ax-002170	JCV_48	import_qbaseplus	UNKN	21.453
hsa-miR-106ax-002170-JCV_49	22076	N	hsa-miR-106ax-002170	JCV_49	import_qbaseplus	UNKN
hsa-miR-106ax-002170-JCV_50	22844	N	hsa-miR-106ax-002170	JCV_50	import_qbaseplus	UNKN
hsa-miR-106b-000442-JCV_03	60	Y	hsa-miR-106b-000442	JCV_03	import_qbaseplus	UNKN	18.851
hsa-miR-106b-000442-JCV_05	828	Y	hsa-miR-106b-000442	JCV_05	import_qbaseplus	UNKN	18.681
hsa-miR-106b-000442-JCV_08	1596	Y	hsa-miR-106b-000442	JCV_08	import_qbaseplus	UNKN	17.098
hsa-miR-106b-000442-JCV_11	2364	Y	hsa-miR-106b-000442	JCV_11	import_qbaseplus	UNKN	16.988
hsa-miR-106b-000442-JCV_13	3132	Y	hsa-miR-106b-000442	JCV_13	import_qbaseplus	UNKN	13.652
hsa-miR-106b-000442-JCV_14	3900	Y	hsa-miR-106b-000442	JCV_14	import_qbaseplus	UNKN	16.199
hsa-miR-106b-000442-JCV_15	4668	Y	hsa-miR-106b-000442	JCV_15	import_qbaseplus	UNKN	17.702
hsa-miR-106b-000442-JCV_16	5436	Y	hsa-miR-106b-000442	JCV_16	import_qbaseplus	UNKN	16.53
hsa-miR-106b-000442-JCV_17	6204	Y	hsa-miR-106b-000442	JCV_17	import_qbaseplus	UNKN	16.312
hsa-miR-106b-000442-JCV_19	6972	Y	hsa-miR-106b-000442	JCV_19	import_qbaseplus	UNKN	15.352
hsa-miR-106b-000442-JCV_21	7740	Y	hsa-miR-106b-000442	JCV_21	import_qbaseplus	UNKN	15.02
hsa-miR-106b-000442-JCV_22	8508	Y	hsa-miR-106b-000442	JCV_22	import_qbaseplus	UNKN	13.778
hsa-miR-106b-000442-JCV_24	9276	Y	hsa-miR-106b-000442	JCV_24	import_qbaseplus	UNKN	15.186
hsa-miR-106b-000442-JCV_26	10044	Y	hsa-miR-106b-000442	JCV_26	import_qbaseplus	UNKN	14.773
hsa-miR-106b-000442-JCV_27	10812	Y	hsa-miR-106b-000442	JCV_27	import_qbaseplus	UNKN	16.57
hsa-miR-106b-000442-JCV_29	11580	Y	hsa-miR-106b-000442	JCV_29	import_qbaseplus	UNKN	13.853
hsa-miR-106b-000442-JCV_31	12348	Y	hsa-miR-106b-000442	JCV_31	import_qbaseplus	UNKN	16.572
hsa-miR-106b-000442-JCV_33	13116	Y	hsa-miR-106b-000442	JCV_33	import_qbaseplus	UNKN	14.83
hsa-miR-106b-000442-JCV_35	13884	Y	hsa-miR-106b-000442	JCV_35	import_qbaseplus	UNKN	13.951
hsa-miR-106b-000442-JCV_36	14652	Y	hsa-miR-106b-000442	JCV_36	import_qbaseplus	UNKN	16.835
hsa-miR-106b-000442-JCV_37	15420	Y	hsa-miR-106b-000442	JCV_37	import_qbaseplus	UNKN	20.765
hsa-miR-106b-000442-JCV_38	16188	Y	hsa-miR-106b-000442	JCV_38	import_qbaseplus	UNKN	13.836
hsa-miR-106b-000442-JCV_43	16956	Y	hsa-miR-106b-000442	JCV_43	import_qbaseplus	UNKN	14.025
hsa-miR-106b-000442-JCV_44	17724	Y	hsa-miR-106b-000442	JCV_44	import_qbaseplus	UNKN	14.497
hsa-miR-106b-000442-JCV_45	18492	Y	hsa-miR-106b-000442	JCV_45	import_qbaseplus	UNKN	13.95
hsa-miR-106b-000442-JCV_46	19260	Y	hsa-miR-106b-000442	JCV_46	import_qbaseplus	UNKN	14.189
hsa-miR-106b-000442-JCV_47	20028	Y	hsa-miR-106b-000442	JCV_47	import_qbaseplus	UNKN	18.931
hsa-miR-106b-000442-JCV_48	20796	Y	hsa-miR-106b-000442	JCV_48	import_qbaseplus	UNKN	17.683
hsa-miR-106b-000442-JCV_49	21564	Y	hsa-miR-106b-000442	JCV_49	import_qbaseplus	UNKN	15.353
hsa-miR-106b-000442-JCV_50	22332	Y	hsa-miR-106b-000442	JCV_50	import_qbaseplus	UNKN	15.682
hsa-miR-106bx-002380-JCV_03	639	Y	hsa-miR-106bx-002380	JCV_03	import_qbaseplus	UNKN	21.941
hsa-miR-106bx-002380-JCV_05	1407	Y	hsa-miR-106bx-002380	JCV_05	import_qbaseplus	UNKN	22.465
hsa-miR-106bx-002380-JCV_08	2175	Y	hsa-miR-106bx-002380	JCV_08	import_qbaseplus	UNKN	20.595
hsa-miR-106bx-002380-JCV_11	2943	Y	hsa-miR-106bx-002380	JCV_11	import_qbaseplus	UNKN	20.427
hsa-miR-106bx-002380-JCV_13	3711	Y	hsa-miR-106bx-002380	JCV_13	import_qbaseplus	UNKN	17.55
hsa-miR-106bx-002380-JCV_14	4479	Y	hsa-miR-106bx-002380	JCV_14	import_qbaseplus	UNKN	19.641
hsa-miR-106bx-002380-JCV_15	5247	Y	hsa-miR-106bx-002380	JCV_15	import_qbaseplus	UNKN	20.523
hsa-miR-106bx-002380-JCV_16	6015	Y	hsa-miR-106bx-002380	JCV_16	import_qbaseplus	UNKN	19.557
hsa-miR-106bx-002380-JCV_17	6783	Y	hsa-miR-106bx-002380	JCV_17	import_qbaseplus	UNKN	19.488
hsa-miR-106bx-002380-JCV_19	7551	Y	hsa-miR-106bx-002380	JCV_19	import_qbaseplus	UNKN	18.443
hsa-miR-106bx-002380-JCV_21	8319	Y	hsa-miR-106bx-002380	JCV_21	import_qbaseplus	UNKN	19.126
hsa-miR-106bx-002380-JCV_22	9087	Y	hsa-miR-106bx-002380	JCV_22	import_qbaseplus	UNKN	17.625
hsa-miR-106bx-002380-JCV_24	9855	Y	hsa-miR-106bx-002380	JCV_24	import_qbaseplus	UNKN	17.849
hsa-miR-106bx-002380-JCV_26	10623	Y	hsa-miR-106bx-002380	JCV_26	import_qbaseplus	UNKN	18.253
hsa-miR-106bx-002380-JCV_27	11391	Y	hsa-miR-106bx-002380	JCV_27	import_qbaseplus	UNKN	20.252
hsa-miR-106bx-002380-JCV_29	12159	Y	hsa-miR-106bx-002380	JCV_29	import_qbaseplus	UNKN	17.792
hsa-miR-106bx-002380-JCV_31	12927	Y	hsa-miR-106bx-002380	JCV_31	import_qbaseplus	UNKN	19.902
hsa-miR-106bx-002380-JCV_33	13695	Y	hsa-miR-106bx-002380	JCV_33	import_qbaseplus	UNKN	18.454
hsa-miR-106bx-002380-JCV_35	14463	Y	hsa-miR-106bx-002380	JCV_35	import_qbaseplus	UNKN	18.072
hsa-miR-106bx-002380-JCV_36	15231	Y	hsa-miR-106bx-002380	JCV_36	import_qbaseplus	UNKN	20.854
hsa-miR-106bx-002380-JCV_37	15999	Y	hsa-miR-106bx-002380	JCV_37	import_qbaseplus	UNKN	24.68
hsa-miR-106bx-002380-JCV_38	16767	Y	hsa-miR-106bx-002380	JCV_38	import_qbaseplus	UNKN	18.009
hsa-miR-106bx-002380-JCV_43	17535	Y	hsa-miR-106bx-002380	JCV_43	import_qbaseplus	UNKN	17.943
hsa-miR-106bx-002380-JCV_44	18303	Y	hsa-miR-106bx-002380	JCV_44	import_qbaseplus	UNKN	18.11
hsa-miR-106bx-002380-JCV_45	19071	Y	hsa-miR-106bx-002380	JCV_45	import_qbaseplus	UNKN	17.924
hsa-miR-106bx-002380-JCV_46	19839	Y	hsa-miR-106bx-002380	JCV_46	import_qbaseplus	UNKN	17.88
hsa-miR-106bx-002380-JCV_47	20607	Y	hsa-miR-106bx-002380	JCV_47	import_qbaseplus	UNKN	23.112
hsa-miR-106bx-002380-JCV_48	21375	Y	hsa-miR-106bx-002380	JCV_48	import_qbaseplus	UNKN	21.371
hsa-miR-106bx-002380-JCV_49	22143	Y	hsa-miR-106bx-002380	JCV_49	import_qbaseplus	UNKN	19.218
hsa-miR-106bx-002380-JCV_50	22911	Y	hsa-miR-106bx-002380	JCV_50	import_qbaseplus	UNKN	19.756
hsa-miR-107-000443-JCV_03	61	Y	hsa-miR-107-000443	JCV_03	import_qbaseplus	UNKN	25.58
hsa-miR-107-000443-JCV_05	829	Y	hsa-miR-107-000443	JCV_05	import_qbaseplus	UNKN	25.707
hsa-miR-107-000443-JCV_08	1597	Y	hsa-miR-107-000443	JCV_08	import_qbaseplus	UNKN	23.591
hsa-miR-107-000443-JCV_11	2365	Y	hsa-miR-107-000443	JCV_11	import_qbaseplus	UNKN	22.738
hsa-miR-107-000443-JCV_13	3133	Y	hsa-miR-107-000443	JCV_13	import_qbaseplus	UNKN	19.819
hsa-miR-107-000443-JCV_14	3901	Y	hsa-miR-107-000443	JCV_14	import_qbaseplus	UNKN	21.933
hsa-miR-107-000443-JCV_15	4669	Y	hsa-miR-107-000443	JCV_15	import_qbaseplus	UNKN	23.272
hsa-miR-107-000443-JCV_16	5437	Y	hsa-miR-107-000443	JCV_16	import_qbaseplus	UNKN	20.754
hsa-miR-107-000443-JCV_17	6205	Y	hsa-miR-107-000443	JCV_17	import_qbaseplus	UNKN	21.896
hsa-miR-107-000443-JCV_19	6973	Y	hsa-miR-107-000443	JCV_19	import_qbaseplus	UNKN	21.078
hsa-miR-107-000443-JCV_21	7741	Y	hsa-miR-107-000443	JCV_21	import_qbaseplus	UNKN	21.522
hsa-miR-107-000443-JCV_22	8509	Y	hsa-miR-107-000443	JCV_22	import_qbaseplus	UNKN	20.402
hsa-miR-107-000443-JCV_24	9277	Y	hsa-miR-107-000443	JCV_24	import_qbaseplus	UNKN	20.411
hsa-miR-107-000443-JCV_26	10045	Y	hsa-miR-107-000443	JCV_26	import_qbaseplus	UNKN	21.054
hsa-miR-107-000443-JCV_27	10813	Y	hsa-miR-107-000443	JCV_27	import_qbaseplus	UNKN	22.898
hsa-miR-107-000443-JCV_29	11581	Y	hsa-miR-107-000443	JCV_29	import_qbaseplus	UNKN	19.869
hsa-miR-107-000443-JCV_31	12349	Y	hsa-miR-107-000443	JCV_31	import_qbaseplus	UNKN	21.354
hsa-miR-107-000443-JCV_33	13117	Y	hsa-miR-107-000443	JCV_33	import_qbaseplus	UNKN	20.49
hsa-miR-107-000443-JCV_35	13885	Y	hsa-miR-107-000443	JCV_35	import_qbaseplus	UNKN	20.549
hsa-miR-107-000443-JCV_36	14653	Y	hsa-miR-107-000443	JCV_36	import_qbaseplus	UNKN	23.005
hsa-miR-107-000443-JCV_37	15421	Y	hsa-miR-107-000443	JCV_37	import_qbaseplus	UNKN	27.262
hsa-miR-107-000443-JCV_38	16189	Y	hsa-miR-107-000443	JCV_38	import_qbaseplus	UNKN	19.9
hsa-miR-107-000443-JCV_43	16957	Y	hsa-miR-107-000443	JCV_43	import_qbaseplus	UNKN	19.699
hsa-miR-107-000443-JCV_44	17725	Y	hsa-miR-107-000443	JCV_44	import_qbaseplus	UNKN	19.249
hsa-miR-107-000443-JCV_45	18493	Y	hsa-miR-107-000443	JCV_45	import_qbaseplus	UNKN	19.401
hsa-miR-107-000443-JCV_46	19261	Y	hsa-miR-107-000443	JCV_46	import_qbaseplus	UNKN	20.357
hsa-miR-107-000443-JCV_47	20029	Y	hsa-miR-107-000443	JCV_47	import_qbaseplus	UNKN	25.921
hsa-miR-107-000443-JCV_48	20797	Y	hsa-miR-107-000443	JCV_48	import_qbaseplus	UNKN	23.972
hsa-miR-107-000443-JCV_49	21565	Y	hsa-miR-107-000443	JCV_49	import_qbaseplus	UNKN	20.979
hsa-miR-107-000443-JCV_50	22333	Y	hsa-miR-107-000443	JCV_50	import_qbaseplus	UNKN	22.53
hsa-miR-10a-000387-JCV_03	9	Y	hsa-miR-10a-000387	JCV_03	import_qbaseplus	UNKN	23.987
hsa-miR-10a-000387-JCV_05	777	Y	hsa-miR-10a-000387	JCV_05	import_qbaseplus	UNKN	24.235
hsa-miR-10a-000387-JCV_08	1545	Y	hsa-miR-10a-000387	JCV_08	import_qbaseplus	UNKN	22.9
hsa-miR-10a-000387-JCV_11	2313	Y	hsa-miR-10a-000387	JCV_11	import_qbaseplus	UNKN	22.057
hsa-miR-10a-000387-JCV_13	3081	Y	hsa-miR-10a-000387	JCV_13	import_qbaseplus	UNKN	19.072
hsa-miR-10a-000387-JCV_14	3849	Y	hsa-miR-10a-000387	JCV_14	import_qbaseplus	UNKN	22.945
hsa-miR-10a-000387-JCV_15	4617	Y	hsa-miR-10a-000387	JCV_15	import_qbaseplus	UNKN	23.616
hsa-miR-10a-000387-JCV_16	5385	Y	hsa-miR-10a-000387	JCV_16	import_qbaseplus	UNKN	22.281
hsa-miR-10a-000387-JCV_17	6153	Y	hsa-miR-10a-000387	JCV_17	import_qbaseplus	UNKN	21.05
hsa-miR-10a-000387-JCV_19	6921	Y	hsa-miR-10a-000387	JCV_19	import_qbaseplus	UNKN	21.911
hsa-miR-10a-000387-JCV_21	7689	Y	hsa-miR-10a-000387	JCV_21	import_qbaseplus	UNKN	21.707
hsa-miR-10a-000387-JCV_22	8457	Y	hsa-miR-10a-000387	JCV_22	import_qbaseplus	UNKN	19.748
hsa-miR-10a-000387-JCV_24	9225	Y	hsa-miR-10a-000387	JCV_24	import_qbaseplus	UNKN	20.459
hsa-miR-10a-000387-JCV_26	9993	Y	hsa-miR-10a-000387	JCV_26	import_qbaseplus	UNKN	20.51
hsa-miR-10a-000387-JCV_27	10761	Y	hsa-miR-10a-000387	JCV_27	import_qbaseplus	UNKN	22.63
hsa-miR-10a-000387-JCV_29	11529	Y	hsa-miR-10a-000387	JCV_29	import_qbaseplus	UNKN	19.485
hsa-miR-10a-000387-JCV_31	12297	Y	hsa-miR-10a-000387	JCV_31	import_qbaseplus	UNKN	22.162
hsa-miR-10a-000387-JCV_33	13065	Y	hsa-miR-10a-000387	JCV_33	import_qbaseplus	UNKN	20.253
hsa-miR-10a-000387-JCV_35	13833	Y	hsa-miR-10a-000387	JCV_35	import_qbaseplus	UNKN	20.506
hsa-miR-10a-000387-JCV_36	14601	Y	hsa-miR-10a-000387	JCV_36	import_qbaseplus	UNKN	22.091
hsa-miR-10a-000387-JCV_37	15369	Y	hsa-miR-10a-000387	JCV_37	import_qbaseplus	UNKN	25.406
hsa-miR-10a-000387-JCV_38	16137	Y	hsa-miR-10a-000387	JCV_38	import_qbaseplus	UNKN	20.084
hsa-miR-10a-000387-JCV_43	16905	Y	hsa-miR-10a-000387	JCV_43	import_qbaseplus	UNKN	20.272
hsa-miR-10a-000387-JCV_44	17673	Y	hsa-miR-10a-000387	JCV_44	import_qbaseplus	UNKN	20.444
hsa-miR-10a-000387-JCV_45	18441	Y	hsa-miR-10a-000387	JCV_45	import_qbaseplus	UNKN	21.176
hsa-miR-10a-000387-JCV_46	19209	Y	hsa-miR-10a-000387	JCV_46	import_qbaseplus	UNKN	20.125
hsa-miR-10a-000387-JCV_47	19977	Y	hsa-miR-10a-000387	JCV_47	import_qbaseplus	UNKN	24.332
hsa-miR-10a-000387-JCV_48	20745	Y	hsa-miR-10a-000387	JCV_48	import_qbaseplus	UNKN	23.766
hsa-miR-10a-000387-JCV_49	21513	Y	hsa-miR-10a-000387	JCV_49	import_qbaseplus	UNKN	20.482
hsa-miR-10a-000387-JCV_50	22281	Y	hsa-miR-10a-000387	JCV_50	import_qbaseplus	UNKN	21.557
hsa-miR-10ax-002288-JCV_03	607	N	hsa-miR-10ax-002288	JCV_03	import_qbaseplus	UNKN
hsa-miR-10ax-002288-JCV_05	1375	N	hsa-miR-10ax-002288	JCV_05	import_qbaseplus	UNKN
hsa-miR-10ax-002288-JCV_08	2143	N	hsa-miR-10ax-002288	JCV_08	import_qbaseplus	UNKN
hsa-miR-10ax-002288-JCV_11	2911	N	hsa-miR-10ax-002288	JCV_11	import_qbaseplus	UNKN
hsa-miR-10ax-002288-JCV_13	3679	N	hsa-miR-10ax-002288	JCV_13	import_qbaseplus	UNKN
hsa-miR-10ax-002288-JCV_14	4447	N	hsa-miR-10ax-002288	JCV_14	import_qbaseplus	UNKN
hsa-miR-10ax-002288-JCV_15	5215	N	hsa-miR-10ax-002288	JCV_15	import_qbaseplus	UNKN
hsa-miR-10ax-002288-JCV_16	5983	N	hsa-miR-10ax-002288	JCV_16	import_qbaseplus	UNKN
hsa-miR-10ax-002288-JCV_17	6751	N	hsa-miR-10ax-002288	JCV_17	import_qbaseplus	UNKN
hsa-miR-10ax-002288-JCV_19	7519	N	hsa-miR-10ax-002288	JCV_19	import_qbaseplus	UNKN
hsa-miR-10ax-002288-JCV_21	8287	N	hsa-miR-10ax-002288	JCV_21	import_qbaseplus	UNKN
hsa-miR-10ax-002288-JCV_22	9055	N	hsa-miR-10ax-002288	JCV_22	import_qbaseplus	UNKN
hsa-miR-10ax-002288-JCV_24	9823	N	hsa-miR-10ax-002288	JCV_24	import_qbaseplus	UNKN
hsa-miR-10ax-002288-JCV_26	10591	N	hsa-miR-10ax-002288	JCV_26	import_qbaseplus	UNKN
hsa-miR-10ax-002288-JCV_27	11359	N	hsa-miR-10ax-002288	JCV_27	import_qbaseplus	UNKN
hsa-miR-10ax-002288-JCV_29	12127	N	hsa-miR-10ax-002288	JCV_29	import_qbaseplus	UNKN
hsa-miR-10ax-002288-JCV_31	12895	N	hsa-miR-10ax-002288	JCV_31	import_qbaseplus	UNKN
hsa-miR-10ax-002288-JCV_33	13663	N	hsa-miR-10ax-002288	JCV_33	import_qbaseplus	UNKN
hsa-miR-10ax-002288-JCV_35	14431	N	hsa-miR-10ax-002288	JCV_35	import_qbaseplus	UNKN
hsa-miR-10ax-002288-JCV_36	15199	N	hsa-miR-10ax-002288	JCV_36	import_qbaseplus	UNKN
hsa-miR-10ax-002288-JCV_37	15967	N	hsa-miR-10ax-002288	JCV_37	import_qbaseplus	UNKN
hsa-miR-10ax-002288-JCV_38	16735	N	hsa-miR-10ax-002288	JCV_38	import_qbaseplus	UNKN
hsa-miR-10ax-002288-JCV_43	17503	N	hsa-miR-10ax-002288	JCV_43	import_qbaseplus	UNKN
hsa-miR-10ax-002288-JCV_44	18271	N	hsa-miR-10ax-002288	JCV_44	import_qbaseplus	UNKN
hsa-miR-10ax-002288-JCV_45	19039	N	hsa-miR-10ax-002288	JCV_45	import_qbaseplus	UNKN
hsa-miR-10ax-002288-JCV_46	19807	N	hsa-miR-10ax-002288	JCV_46	import_qbaseplus	UNKN
hsa-miR-10ax-002288-JCV_47	20575	N	hsa-miR-10ax-002288	JCV_47	import_qbaseplus	UNKN
hsa-miR-10ax-002288-JCV_48	21343	N	hsa-miR-10ax-002288	JCV_48	import_qbaseplus	UNKN
hsa-miR-10ax-002288-JCV_49	22111	N	hsa-miR-10ax-002288	JCV_49	import_qbaseplus	UNKN
hsa-miR-10ax-002288-JCV_50	22879	N	hsa-miR-10ax-002288	JCV_50	import_qbaseplus	UNKN
hsa-miR-10b-002218-JCV_03	10	Y	hsa-miR-10b-002218	JCV_03	import_qbaseplus	UNKN	27.153
hsa-miR-10b-002218-JCV_05	778	Y	hsa-miR-10b-002218	JCV_05	import_qbaseplus	UNKN	30.958
hsa-miR-10b-002218-JCV_08	1546	Y	hsa-miR-10b-002218	JCV_08	import_qbaseplus	UNKN	28.656
hsa-miR-10b-002218-JCV_11	2314	Y	hsa-miR-10b-002218	JCV_11	import_qbaseplus	UNKN	22.397
hsa-miR-10b-002218-JCV_13	3082	Y	hsa-miR-10b-002218	JCV_13	import_qbaseplus	UNKN	23.124
hsa-miR-10b-002218-JCV_14	3850	Y	hsa-miR-10b-002218	JCV_14	import_qbaseplus	UNKN	26.74
hsa-miR-10b-002218-JCV_15	4618	Y	hsa-miR-10b-002218	JCV_15	import_qbaseplus	UNKN	29.81
hsa-miR-10b-002218-JCV_16	5386	Y	hsa-miR-10b-002218	JCV_16	import_qbaseplus	UNKN	23.123
hsa-miR-10b-002218-JCV_17	6154	Y	hsa-miR-10b-002218	JCV_17	import_qbaseplus	UNKN	24.202
hsa-miR-10b-002218-JCV_19	6922	Y	hsa-miR-10b-002218	JCV_19	import_qbaseplus	UNKN	25.312
hsa-miR-10b-002218-JCV_21	7690	Y	hsa-miR-10b-002218	JCV_21	import_qbaseplus	UNKN	26.031
hsa-miR-10b-002218-JCV_22	8458	Y	hsa-miR-10b-002218	JCV_22	import_qbaseplus	UNKN	23.072
hsa-miR-10b-002218-JCV_24	9226	Y	hsa-miR-10b-002218	JCV_24	import_qbaseplus	UNKN	26.344
hsa-miR-10b-002218-JCV_26	9994	Y	hsa-miR-10b-002218	JCV_26	import_qbaseplus	UNKN	26.159
hsa-miR-10b-002218-JCV_27	10762	Y	hsa-miR-10b-002218	JCV_27	import_qbaseplus	UNKN	27.537
hsa-miR-10b-002218-JCV_29	11530	Y	hsa-miR-10b-002218	JCV_29	import_qbaseplus	UNKN	25.925
hsa-miR-10b-002218-JCV_31	12298	Y	hsa-miR-10b-002218	JCV_31	import_qbaseplus	UNKN	27.372
hsa-miR-10b-002218-JCV_33	13066	Y	hsa-miR-10b-002218	JCV_33	import_qbaseplus	UNKN	25.045
hsa-miR-10b-002218-JCV_35	13834	Y	hsa-miR-10b-002218	JCV_35	import_qbaseplus	UNKN	25.101
hsa-miR-10b-002218-JCV_36	14602	Y	hsa-miR-10b-002218	JCV_36	import_qbaseplus	UNKN	26.305
hsa-miR-10b-002218-JCV_37	15370	Y	hsa-miR-10b-002218	JCV_37	import_qbaseplus	UNKN	25.46
hsa-miR-10b-002218-JCV_38	16138	Y	hsa-miR-10b-002218	JCV_38	import_qbaseplus	UNKN	24.665
hsa-miR-10b-002218-JCV_43	16906	Y	hsa-miR-10b-002218	JCV_43	import_qbaseplus	UNKN	23.102
hsa-miR-10b-002218-JCV_44	17674	Y	hsa-miR-10b-002218	JCV_44	import_qbaseplus	UNKN	24.121
hsa-miR-10b-002218-JCV_45	18442	Y	hsa-miR-10b-002218	JCV_45	import_qbaseplus	UNKN	27.881
hsa-miR-10b-002218-JCV_46	19210	Y	hsa-miR-10b-002218	JCV_46	import_qbaseplus	UNKN	19.578
hsa-miR-10b-002218-JCV_47	19978	Y	hsa-miR-10b-002218	JCV_47	import_qbaseplus	UNKN	26.365
hsa-miR-10b-002218-JCV_48	20746	Y	hsa-miR-10b-002218	JCV_48	import_qbaseplus	UNKN	28.391
hsa-miR-10b-002218-JCV_49	21514	Y	hsa-miR-10b-002218	JCV_49	import_qbaseplus	UNKN	19.029
hsa-miR-10b-002218-JCV_50	22282	Y	hsa-miR-10b-002218	JCV_50	import_qbaseplus	UNKN	25.422
hsa-miR-10bx-002315-JCV_03	620	Y	hsa-miR-10bx-002315	JCV_03	import_qbaseplus	UNKN	26.756
hsa-miR-10bx-002315-JCV_05	1388	Y	hsa-miR-10bx-002315	JCV_05	import_qbaseplus	UNKN	27.38
hsa-miR-10bx-002315-JCV_08	2156	Y	hsa-miR-10bx-002315	JCV_08	import_qbaseplus	UNKN	25.996
hsa-miR-10bx-002315-JCV_11	2924	Y	hsa-miR-10bx-002315	JCV_11	import_qbaseplus	UNKN	26.387
hsa-miR-10bx-002315-JCV_13	3692	Y	hsa-miR-10bx-002315	JCV_13	import_qbaseplus	UNKN	24.887
hsa-miR-10bx-002315-JCV_14	4460	Y	hsa-miR-10bx-002315	JCV_14	import_qbaseplus	UNKN	26.414
hsa-miR-10bx-002315-JCV_15	5228	Y	hsa-miR-10bx-002315	JCV_15	import_qbaseplus	UNKN	27.414
hsa-miR-10bx-002315-JCV_16	5996	Y	hsa-miR-10bx-002315	JCV_16	import_qbaseplus	UNKN	25.824
hsa-miR-10bx-002315-JCV_17	6764	Y	hsa-miR-10bx-002315	JCV_17	import_qbaseplus	UNKN	25.772
hsa-miR-10bx-002315-JCV_19	7532	Y	hsa-miR-10bx-002315	JCV_19	import_qbaseplus	UNKN	25.567
hsa-miR-10bx-002315-JCV_21	8300	Y	hsa-miR-10bx-002315	JCV_21	import_qbaseplus	UNKN	25.055
hsa-miR-10bx-002315-JCV_22	9068	Y	hsa-miR-10bx-002315	JCV_22	import_qbaseplus	UNKN	24.349
hsa-miR-10bx-002315-JCV_24	9836	Y	hsa-miR-10bx-002315	JCV_24	import_qbaseplus	UNKN	24.769
hsa-miR-10bx-002315-JCV_26	10604	Y	hsa-miR-10bx-002315	JCV_26	import_qbaseplus	UNKN	24.864
hsa-miR-10bx-002315-JCV_27	11372	Y	hsa-miR-10bx-002315	JCV_27	import_qbaseplus	UNKN	26.349
hsa-miR-10bx-002315-JCV_29	12140	Y	hsa-miR-10bx-002315	JCV_29	import_qbaseplus	UNKN	25.33
hsa-miR-10bx-002315-JCV_31	12908	Y	hsa-miR-10bx-002315	JCV_31	import_qbaseplus	UNKN	26.101
hsa-miR-10bx-002315-JCV_33	13676	Y	hsa-miR-10bx-002315	JCV_33	import_qbaseplus	UNKN	25.603
hsa-miR-10bx-002315-JCV_35	14444	Y	hsa-miR-10bx-002315	JCV_35	import_qbaseplus	UNKN	25.27
hsa-miR-10bx-002315-JCV_36	15212	Y	hsa-miR-10bx-002315	JCV_36	import_qbaseplus	UNKN	26.406
hsa-miR-10bx-002315-JCV_37	15980	Y	hsa-miR-10bx-002315	JCV_37	import_qbaseplus	UNKN	26.625
hsa-miR-10bx-002315-JCV_38	16748	Y	hsa-miR-10bx-002315	JCV_38	import_qbaseplus	UNKN	25.25
hsa-miR-10bx-002315-JCV_43	17516	Y	hsa-miR-10bx-002315	JCV_43	import_qbaseplus	UNKN	25.077
hsa-miR-10bx-002315-JCV_44	18284	Y	hsa-miR-10bx-002315	JCV_44	import_qbaseplus	UNKN	24.858
hsa-miR-10bx-002315-JCV_45	19052	Y	hsa-miR-10bx-002315	JCV_45	import_qbaseplus	UNKN	25.979
hsa-miR-10bx-002315-JCV_46	19820	Y	hsa-miR-10bx-002315	JCV_46	import_qbaseplus	UNKN	25.21
hsa-miR-10bx-002315-JCV_47	20588	Y	hsa-miR-10bx-002315	JCV_47	import_qbaseplus	UNKN	27.61
hsa-miR-10bx-002315-JCV_48	21356	Y	hsa-miR-10bx-002315	JCV_48	import_qbaseplus	UNKN	26.983
hsa-miR-10bx-002315-JCV_49	22124	Y	hsa-miR-10bx-002315	JCV_49	import_qbaseplus	UNKN	25.609
hsa-miR-10bx-002315-JCV_50	22892	Y	hsa-miR-10bx-002315	JCV_50	import_qbaseplus	UNKN	25.488
hsa-miR-1178-002777-JCV_03	693	N	hsa-miR-1178-002777	JCV_03	import_qbaseplus	UNKN
hsa-miR-1178-002777-JCV_05	1461	N	hsa-miR-1178-002777	JCV_05	import_qbaseplus	UNKN
hsa-miR-1178-002777-JCV_08	2229	N	hsa-miR-1178-002777	JCV_08	import_qbaseplus	UNKN
hsa-miR-1178-002777-JCV_11	2997	N	hsa-miR-1178-002777	JCV_11	import_qbaseplus	UNKN
hsa-miR-1178-002777-JCV_13	3765	N	hsa-miR-1178-002777	JCV_13	import_qbaseplus	UNKN
hsa-miR-1178-002777-JCV_14	4533	N	hsa-miR-1178-002777	JCV_14	import_qbaseplus	UNKN
hsa-miR-1178-002777-JCV_15	5301	N	hsa-miR-1178-002777	JCV_15	import_qbaseplus	UNKN
hsa-miR-1178-002777-JCV_16	6069	N	hsa-miR-1178-002777	JCV_16	import_qbaseplus	UNKN
hsa-miR-1178-002777-JCV_17	6837	N	hsa-miR-1178-002777	JCV_17	import_qbaseplus	UNKN
hsa-miR-1178-002777-JCV_19	7605	N	hsa-miR-1178-002777	JCV_19	import_qbaseplus	UNKN
hsa-miR-1178-002777-JCV_21	8373	N	hsa-miR-1178-002777	JCV_21	import_qbaseplus	UNKN
hsa-miR-1178-002777-JCV_22	9141	N	hsa-miR-1178-002777	JCV_22	import_qbaseplus	UNKN
hsa-miR-1178-002777-JCV_24	9909	N	hsa-miR-1178-002777	JCV_24	import_qbaseplus	UNKN
hsa-miR-1178-002777-JCV_26	10677	N	hsa-miR-1178-002777	JCV_26	import_qbaseplus	UNKN
hsa-miR-1178-002777-JCV_27	11445	N	hsa-miR-1178-002777	JCV_27	import_qbaseplus	UNKN
hsa-miR-1178-002777-JCV_29	12213	N	hsa-miR-1178-002777	JCV_29	import_qbaseplus	UNKN
hsa-miR-1178-002777-JCV_31	12981	N	hsa-miR-1178-002777	JCV_31	import_qbaseplus	UNKN
hsa-miR-1178-002777-JCV_33	13749	N	hsa-miR-1178-002777	JCV_33	import_qbaseplus	UNKN
hsa-miR-1178-002777-JCV_35	14517	N	hsa-miR-1178-002777	JCV_35	import_qbaseplus	UNKN
hsa-miR-1178-002777-JCV_36	15285	N	hsa-miR-1178-002777	JCV_36	import_qbaseplus	UNKN
hsa-miR-1178-002777-JCV_37	16053	N	hsa-miR-1178-002777	JCV_37	import_qbaseplus	UNKN
hsa-miR-1178-002777-JCV_38	16821	N	hsa-miR-1178-002777	JCV_38	import_qbaseplus	UNKN
hsa-miR-1178-002777-JCV_43	17589	N	hsa-miR-1178-002777	JCV_43	import_qbaseplus	UNKN
hsa-miR-1178-002777-JCV_44	18357	N	hsa-miR-1178-002777	JCV_44	import_qbaseplus	UNKN
hsa-miR-1178-002777-JCV_45	19125	N	hsa-miR-1178-002777	JCV_45	import_qbaseplus	UNKN
hsa-miR-1178-002777-JCV_46	19893	N	hsa-miR-1178-002777	JCV_46	import_qbaseplus	UNKN
hsa-miR-1178-002777-JCV_47	20661	N	hsa-miR-1178-002777	JCV_47	import_qbaseplus	UNKN
hsa-miR-1178-002777-JCV_48	21429	N	hsa-miR-1178-002777	JCV_48	import_qbaseplus	UNKN
hsa-miR-1178-002777-JCV_49	22197	N	hsa-miR-1178-002777	JCV_49	import_qbaseplus	UNKN
hsa-miR-1178-002777-JCV_50	22965	N	hsa-miR-1178-002777	JCV_50	import_qbaseplus	UNKN
hsa-miR-1179-002776-JCV_03	692	N	hsa-miR-1179-002776	JCV_03	import_qbaseplus	UNKN
hsa-miR-1179-002776-JCV_05	1460	N	hsa-miR-1179-002776	JCV_05	import_qbaseplus	UNKN
hsa-miR-1179-002776-JCV_08	2228	N	hsa-miR-1179-002776	JCV_08	import_qbaseplus	UNKN
hsa-miR-1179-002776-JCV_11	2996	N	hsa-miR-1179-002776	JCV_11	import_qbaseplus	UNKN
hsa-miR-1179-002776-JCV_13	3764	Y	hsa-miR-1179-002776	JCV_13	import_qbaseplus	UNKN	27.842
hsa-miR-1179-002776-JCV_14	4532	Y	hsa-miR-1179-002776	JCV_14	import_qbaseplus	UNKN	31.858
hsa-miR-1179-002776-JCV_15	5300	N	hsa-miR-1179-002776	JCV_15	import_qbaseplus	UNKN
hsa-miR-1179-002776-JCV_16	6068	Y	hsa-miR-1179-002776	JCV_16	import_qbaseplus	UNKN	31.781
hsa-miR-1179-002776-JCV_17	6836	N	hsa-miR-1179-002776	JCV_17	import_qbaseplus	UNKN
hsa-miR-1179-002776-JCV_19	7604	Y	hsa-miR-1179-002776	JCV_19	import_qbaseplus	UNKN	27.572
hsa-miR-1179-002776-JCV_21	8372	Y	hsa-miR-1179-002776	JCV_21	import_qbaseplus	UNKN	30.406
hsa-miR-1179-002776-JCV_22	9140	Y	hsa-miR-1179-002776	JCV_22	import_qbaseplus	UNKN	27.891
hsa-miR-1179-002776-JCV_24	9908	Y	hsa-miR-1179-002776	JCV_24	import_qbaseplus	UNKN	28.21
hsa-miR-1179-002776-JCV_26	10676	Y	hsa-miR-1179-002776	JCV_26	import_qbaseplus	UNKN	29.482
hsa-miR-1179-002776-JCV_27	11444	Y	hsa-miR-1179-002776	JCV_27	import_qbaseplus	UNKN	30.984
hsa-miR-1179-002776-JCV_29	12212	Y	hsa-miR-1179-002776	JCV_29	import_qbaseplus	UNKN	29.944
hsa-miR-1179-002776-JCV_31	12980	Y	hsa-miR-1179-002776	JCV_31	import_qbaseplus	UNKN	31.179
hsa-miR-1179-002776-JCV_33	13748	Y	hsa-miR-1179-002776	JCV_33	import_qbaseplus	UNKN	30.782
hsa-miR-1179-002776-JCV_35	14516	Y	hsa-miR-1179-002776	JCV_35	import_qbaseplus	UNKN	28.99
hsa-miR-1179-002776-JCV_36	15284	Y	hsa-miR-1179-002776	JCV_36	import_qbaseplus	UNKN	30.186
hsa-miR-1179-002776-JCV_37	16052	N	hsa-miR-1179-002776	JCV_37	import_qbaseplus	UNKN
hsa-miR-1179-002776-JCV_38	16820	Y	hsa-miR-1179-002776	JCV_38	import_qbaseplus	UNKN	28.783
hsa-miR-1179-002776-JCV_43	17588	Y	hsa-miR-1179-002776	JCV_43	import_qbaseplus	UNKN	28.224
hsa-miR-1179-002776-JCV_44	18356	Y	hsa-miR-1179-002776	JCV_44	import_qbaseplus	UNKN	28.001
hsa-miR-1179-002776-JCV_45	19124	Y	hsa-miR-1179-002776	JCV_45	import_qbaseplus	UNKN	30.13
hsa-miR-1179-002776-JCV_46	19892	Y	hsa-miR-1179-002776	JCV_46	import_qbaseplus	UNKN	27.978
hsa-miR-1179-002776-JCV_47	20660	N	hsa-miR-1179-002776	JCV_47	import_qbaseplus	UNKN
hsa-miR-1179-002776-JCV_48	21428	N	hsa-miR-1179-002776	JCV_48	import_qbaseplus	UNKN
hsa-miR-1179-002776-JCV_49	22196	Y	hsa-miR-1179-002776	JCV_49	import_qbaseplus	UNKN	28.213
hsa-miR-1179-002776-JCV_50	22964	Y	hsa-miR-1179-002776	JCV_50	import_qbaseplus	UNKN	30.745
hsa-miR-1180-002847-JCV_03	731	Y	hsa-miR-1180-002847	JCV_03	import_qbaseplus	UNKN	28.896
hsa-miR-1180-002847-JCV_05	1499	Y	hsa-miR-1180-002847	JCV_05	import_qbaseplus	UNKN	28.337
hsa-miR-1180-002847-JCV_08	2267	Y	hsa-miR-1180-002847	JCV_08	import_qbaseplus	UNKN	28.05
hsa-miR-1180-002847-JCV_11	3035	Y	hsa-miR-1180-002847	JCV_11	import_qbaseplus	UNKN	27.679
hsa-miR-1180-002847-JCV_13	3803	Y	hsa-miR-1180-002847	JCV_13	import_qbaseplus	UNKN	26.524
hsa-miR-1180-002847-JCV_14	4571	Y	hsa-miR-1180-002847	JCV_14	import_qbaseplus	UNKN	27.843
hsa-miR-1180-002847-JCV_15	5339	Y	hsa-miR-1180-002847	JCV_15	import_qbaseplus	UNKN	27.222
hsa-miR-1180-002847-JCV_16	6107	Y	hsa-miR-1180-002847	JCV_16	import_qbaseplus	UNKN	28.208
hsa-miR-1180-002847-JCV_17	6875	Y	hsa-miR-1180-002847	JCV_17	import_qbaseplus	UNKN	26.246
hsa-miR-1180-002847-JCV_19	7643	Y	hsa-miR-1180-002847	JCV_19	import_qbaseplus	UNKN	27.31
hsa-miR-1180-002847-JCV_21	8411	Y	hsa-miR-1180-002847	JCV_21	import_qbaseplus	UNKN	27.71
hsa-miR-1180-002847-JCV_22	9179	Y	hsa-miR-1180-002847	JCV_22	import_qbaseplus	UNKN	26.854
hsa-miR-1180-002847-JCV_24	9947	Y	hsa-miR-1180-002847	JCV_24	import_qbaseplus	UNKN	26.153
hsa-miR-1180-002847-JCV_26	10715	Y	hsa-miR-1180-002847	JCV_26	import_qbaseplus	UNKN	28.181
hsa-miR-1180-002847-JCV_27	11483	Y	hsa-miR-1180-002847	JCV_27	import_qbaseplus	UNKN	27.984
hsa-miR-1180-002847-JCV_29	12251	Y	hsa-miR-1180-002847	JCV_29	import_qbaseplus	UNKN	25.629
hsa-miR-1180-002847-JCV_31	13019	Y	hsa-miR-1180-002847	JCV_31	import_qbaseplus	UNKN	27.077
hsa-miR-1180-002847-JCV_33	13787	Y	hsa-miR-1180-002847	JCV_33	import_qbaseplus	UNKN	26.168
hsa-miR-1180-002847-JCV_35	14555	Y	hsa-miR-1180-002847	JCV_35	import_qbaseplus	UNKN	25.63
hsa-miR-1180-002847-JCV_36	15323	Y	hsa-miR-1180-002847	JCV_36	import_qbaseplus	UNKN	27.154
hsa-miR-1180-002847-JCV_37	16091	Y	hsa-miR-1180-002847	JCV_37	import_qbaseplus	UNKN	30.701
hsa-miR-1180-002847-JCV_38	16859	Y	hsa-miR-1180-002847	JCV_38	import_qbaseplus	UNKN	25.458
hsa-miR-1180-002847-JCV_43	17627	Y	hsa-miR-1180-002847	JCV_43	import_qbaseplus	UNKN	24.825
hsa-miR-1180-002847-JCV_44	18395	Y	hsa-miR-1180-002847	JCV_44	import_qbaseplus	UNKN	25.183
hsa-miR-1180-002847-JCV_45	19163	Y	hsa-miR-1180-002847	JCV_45	import_qbaseplus	UNKN	26.421
hsa-miR-1180-002847-JCV_46	19931	Y	hsa-miR-1180-002847	JCV_46	import_qbaseplus	UNKN	25.974
hsa-miR-1180-002847-JCV_47	20699	Y	hsa-miR-1180-002847	JCV_47	import_qbaseplus	UNKN	28.739
hsa-miR-1180-002847-JCV_48	21467	Y	hsa-miR-1180-002847	JCV_48	import_qbaseplus	UNKN	29.373
hsa-miR-1180-002847-JCV_49	22235	Y	hsa-miR-1180-002847	JCV_49	import_qbaseplus	UNKN	26.215
hsa-miR-1180-002847-JCV_50	23003	Y	hsa-miR-1180-002847	JCV_50	import_qbaseplus	UNKN	26.786
hsa-miR-1182-002830-JCV_03	722	N	hsa-miR-1182-002830	JCV_03	import_qbaseplus	UNKN
hsa-miR-1182-002830-JCV_05	1490	N	hsa-miR-1182-002830	JCV_05	import_qbaseplus	UNKN
hsa-miR-1182-002830-JCV_08	2258	N	hsa-miR-1182-002830	JCV_08	import_qbaseplus	UNKN
hsa-miR-1182-002830-JCV_11	3026	N	hsa-miR-1182-002830	JCV_11	import_qbaseplus	UNKN
hsa-miR-1182-002830-JCV_13	3794	N	hsa-miR-1182-002830	JCV_13	import_qbaseplus	UNKN
hsa-miR-1182-002830-JCV_14	4562	N	hsa-miR-1182-002830	JCV_14	import_qbaseplus	UNKN
hsa-miR-1182-002830-JCV_15	5330	N	hsa-miR-1182-002830	JCV_15	import_qbaseplus	UNKN
hsa-miR-1182-002830-JCV_16	6098	N	hsa-miR-1182-002830	JCV_16	import_qbaseplus	UNKN
hsa-miR-1182-002830-JCV_17	6866	N	hsa-miR-1182-002830	JCV_17	import_qbaseplus	UNKN
hsa-miR-1182-002830-JCV_19	7634	N	hsa-miR-1182-002830	JCV_19	import_qbaseplus	UNKN
hsa-miR-1182-002830-JCV_21	8402	N	hsa-miR-1182-002830	JCV_21	import_qbaseplus	UNKN
hsa-miR-1182-002830-JCV_22	9170	N	hsa-miR-1182-002830	JCV_22	import_qbaseplus	UNKN
hsa-miR-1182-002830-JCV_24	9938	N	hsa-miR-1182-002830	JCV_24	import_qbaseplus	UNKN
hsa-miR-1182-002830-JCV_26	10706	N	hsa-miR-1182-002830	JCV_26	import_qbaseplus	UNKN
hsa-miR-1182-002830-JCV_27	11474	N	hsa-miR-1182-002830	JCV_27	import_qbaseplus	UNKN
hsa-miR-1182-002830-JCV_29	12242	N	hsa-miR-1182-002830	JCV_29	import_qbaseplus	UNKN
hsa-miR-1182-002830-JCV_31	13010	N	hsa-miR-1182-002830	JCV_31	import_qbaseplus	UNKN
hsa-miR-1182-002830-JCV_33	13778	N	hsa-miR-1182-002830	JCV_33	import_qbaseplus	UNKN
hsa-miR-1182-002830-JCV_35	14546	N	hsa-miR-1182-002830	JCV_35	import_qbaseplus	UNKN
hsa-miR-1182-002830-JCV_36	15314	N	hsa-miR-1182-002830	JCV_36	import_qbaseplus	UNKN
hsa-miR-1182-002830-JCV_37	16082	N	hsa-miR-1182-002830	JCV_37	import_qbaseplus	UNKN
hsa-miR-1182-002830-JCV_38	16850	N	hsa-miR-1182-002830	JCV_38	import_qbaseplus	UNKN
hsa-miR-1182-002830-JCV_43	17618	N	hsa-miR-1182-002830	JCV_43	import_qbaseplus	UNKN
hsa-miR-1182-002830-JCV_44	18386	N	hsa-miR-1182-002830	JCV_44	import_qbaseplus	UNKN
hsa-miR-1182-002830-JCV_45	19154	N	hsa-miR-1182-002830	JCV_45	import_qbaseplus	UNKN
hsa-miR-1182-002830-JCV_46	19922	N	hsa-miR-1182-002830	JCV_46	import_qbaseplus	UNKN
hsa-miR-1182-002830-JCV_47	20690	N	hsa-miR-1182-002830	JCV_47	import_qbaseplus	UNKN
hsa-miR-1182-002830-JCV_48	21458	N	hsa-miR-1182-002830	JCV_48	import_qbaseplus	UNKN
hsa-miR-1182-002830-JCV_49	22226	N	hsa-miR-1182-002830	JCV_49	import_qbaseplus	UNKN
hsa-miR-1182-002830-JCV_50	22994	N	hsa-miR-1182-002830	JCV_50	import_qbaseplus	UNKN
hsa-miR-1183-002841-JCV_03	726	Y	hsa-miR-1183-002841	JCV_03	import_qbaseplus	UNKN	13.792
hsa-miR-1183-002841-JCV_05	1494	Y	hsa-miR-1183-002841	JCV_05	import_qbaseplus	UNKN	26.392
hsa-miR-1183-002841-JCV_08	2262	Y	hsa-miR-1183-002841	JCV_08	import_qbaseplus	UNKN	24.253
hsa-miR-1183-002841-JCV_11	3030	Y	hsa-miR-1183-002841	JCV_11	import_qbaseplus	UNKN	24.47
hsa-miR-1183-002841-JCV_13	3798	Y	hsa-miR-1183-002841	JCV_13	import_qbaseplus	UNKN	19.339
hsa-miR-1183-002841-JCV_14	4566	Y	hsa-miR-1183-002841	JCV_14	import_qbaseplus	UNKN	24.852
hsa-miR-1183-002841-JCV_15	5334	Y	hsa-miR-1183-002841	JCV_15	import_qbaseplus	UNKN	24.548
hsa-miR-1183-002841-JCV_16	6102	Y	hsa-miR-1183-002841	JCV_16	import_qbaseplus	UNKN	23.883
hsa-miR-1183-002841-JCV_17	6870	Y	hsa-miR-1183-002841	JCV_17	import_qbaseplus	UNKN	24.479
hsa-miR-1183-002841-JCV_19	7638	Y	hsa-miR-1183-002841	JCV_19	import_qbaseplus	UNKN	24.297
hsa-miR-1183-002841-JCV_21	8406	Y	hsa-miR-1183-002841	JCV_21	import_qbaseplus	UNKN	24.131
hsa-miR-1183-002841-JCV_22	9174	Y	hsa-miR-1183-002841	JCV_22	import_qbaseplus	UNKN	22.189
hsa-miR-1183-002841-JCV_24	9942	Y	hsa-miR-1183-002841	JCV_24	import_qbaseplus	UNKN	24.037
hsa-miR-1183-002841-JCV_26	10710	Y	hsa-miR-1183-002841	JCV_26	import_qbaseplus	UNKN	23.693
hsa-miR-1183-002841-JCV_27	11478	Y	hsa-miR-1183-002841	JCV_27	import_qbaseplus	UNKN	23.658
hsa-miR-1183-002841-JCV_29	12246	Y	hsa-miR-1183-002841	JCV_29	import_qbaseplus	UNKN	26.13
hsa-miR-1183-002841-JCV_31	13014	Y	hsa-miR-1183-002841	JCV_31	import_qbaseplus	UNKN	24.709
hsa-miR-1183-002841-JCV_33	13782	Y	hsa-miR-1183-002841	JCV_33	import_qbaseplus	UNKN	21.676
hsa-miR-1183-002841-JCV_35	14550	Y	hsa-miR-1183-002841	JCV_35	import_qbaseplus	UNKN	23.075
hsa-miR-1183-002841-JCV_36	15318	Y	hsa-miR-1183-002841	JCV_36	import_qbaseplus	UNKN	25.11
hsa-miR-1183-002841-JCV_37	16086	Y	hsa-miR-1183-002841	JCV_37	import_qbaseplus	UNKN	27.989
hsa-miR-1183-002841-JCV_38	16854	Y	hsa-miR-1183-002841	JCV_38	import_qbaseplus	UNKN	22.743
hsa-miR-1183-002841-JCV_43	17622	Y	hsa-miR-1183-002841	JCV_43	import_qbaseplus	UNKN	23.383
hsa-miR-1183-002841-JCV_44	18390	Y	hsa-miR-1183-002841	JCV_44	import_qbaseplus	UNKN	23.438
hsa-miR-1183-002841-JCV_45	19158	Y	hsa-miR-1183-002841	JCV_45	import_qbaseplus	UNKN	19.577
hsa-miR-1183-002841-JCV_46	19926	Y	hsa-miR-1183-002841	JCV_46	import_qbaseplus	UNKN	22.667
hsa-miR-1183-002841-JCV_47	20694	N	hsa-miR-1183-002841	JCV_47	import_qbaseplus	UNKN
hsa-miR-1183-002841-JCV_48	21462	Y	hsa-miR-1183-002841	JCV_48	import_qbaseplus	UNKN	25.155
hsa-miR-1183-002841-JCV_49	22230	Y	hsa-miR-1183-002841	JCV_49	import_qbaseplus	UNKN	24.119
hsa-miR-1183-002841-JCV_50	22998	Y	hsa-miR-1183-002841	JCV_50	import_qbaseplus	UNKN	23.265
hsa-miR-1184-002842-JCV_03	727	Y	hsa-miR-1184-002842	JCV_03	import_qbaseplus	UNKN	18.447
hsa-miR-1184-002842-JCV_05	1495	N	hsa-miR-1184-002842	JCV_05	import_qbaseplus	UNKN
hsa-miR-1184-002842-JCV_08	2263	N	hsa-miR-1184-002842	JCV_08	import_qbaseplus	UNKN
hsa-miR-1184-002842-JCV_11	3031	N	hsa-miR-1184-002842	JCV_11	import_qbaseplus	UNKN
hsa-miR-1184-002842-JCV_13	3799	Y	hsa-miR-1184-002842	JCV_13	import_qbaseplus	UNKN	26.676
hsa-miR-1184-002842-JCV_14	4567	N	hsa-miR-1184-002842	JCV_14	import_qbaseplus	UNKN
hsa-miR-1184-002842-JCV_15	5335	N	hsa-miR-1184-002842	JCV_15	import_qbaseplus	UNKN
hsa-miR-1184-002842-JCV_16	6103	N	hsa-miR-1184-002842	JCV_16	import_qbaseplus	UNKN
hsa-miR-1184-002842-JCV_17	6871	N	hsa-miR-1184-002842	JCV_17	import_qbaseplus	UNKN
hsa-miR-1184-002842-JCV_19	7639	N	hsa-miR-1184-002842	JCV_19	import_qbaseplus	UNKN
hsa-miR-1184-002842-JCV_21	8407	N	hsa-miR-1184-002842	JCV_21	import_qbaseplus	UNKN
hsa-miR-1184-002842-JCV_22	9175	N	hsa-miR-1184-002842	JCV_22	import_qbaseplus	UNKN
hsa-miR-1184-002842-JCV_24	9943	N	hsa-miR-1184-002842	JCV_24	import_qbaseplus	UNKN
hsa-miR-1184-002842-JCV_26	10711	N	hsa-miR-1184-002842	JCV_26	import_qbaseplus	UNKN
hsa-miR-1184-002842-JCV_27	11479	N	hsa-miR-1184-002842	JCV_27	import_qbaseplus	UNKN
hsa-miR-1184-002842-JCV_29	12247	N	hsa-miR-1184-002842	JCV_29	import_qbaseplus	UNKN
hsa-miR-1184-002842-JCV_31	13015	N	hsa-miR-1184-002842	JCV_31	import_qbaseplus	UNKN
hsa-miR-1184-002842-JCV_33	13783	N	hsa-miR-1184-002842	JCV_33	import_qbaseplus	UNKN
hsa-miR-1184-002842-JCV_35	14551	N	hsa-miR-1184-002842	JCV_35	import_qbaseplus	UNKN
hsa-miR-1184-002842-JCV_36	15319	N	hsa-miR-1184-002842	JCV_36	import_qbaseplus	UNKN
hsa-miR-1184-002842-JCV_37	16087	N	hsa-miR-1184-002842	JCV_37	import_qbaseplus	UNKN
hsa-miR-1184-002842-JCV_38	16855	N	hsa-miR-1184-002842	JCV_38	import_qbaseplus	UNKN
hsa-miR-1184-002842-JCV_43	17623	N	hsa-miR-1184-002842	JCV_43	import_qbaseplus	UNKN
hsa-miR-1184-002842-JCV_44	18391	N	hsa-miR-1184-002842	JCV_44	import_qbaseplus	UNKN
hsa-miR-1184-002842-JCV_45	19159	N	hsa-miR-1184-002842	JCV_45	import_qbaseplus	UNKN
hsa-miR-1184-002842-JCV_46	19927	N	hsa-miR-1184-002842	JCV_46	import_qbaseplus	UNKN
hsa-miR-1184-002842-JCV_47	20695	N	hsa-miR-1184-002842	JCV_47	import_qbaseplus	UNKN
hsa-miR-1184-002842-JCV_48	21463	N	hsa-miR-1184-002842	JCV_48	import_qbaseplus	UNKN
hsa-miR-1184-002842-JCV_49	22231	Y	hsa-miR-1184-002842	JCV_49	import_qbaseplus	UNKN	31.271
hsa-miR-1184-002842-JCV_50	22999	N	hsa-miR-1184-002842	JCV_50	import_qbaseplus	UNKN
hsa-miR-1197-002810-JCV_03	711	Y	hsa-miR-1197-002810	JCV_03	import_qbaseplus	UNKN	31.156
hsa-miR-1197-002810-JCV_05	1479	Y	hsa-miR-1197-002810	JCV_05	import_qbaseplus	UNKN	30.596
hsa-miR-1197-002810-JCV_08	2247	Y	hsa-miR-1197-002810	JCV_08	import_qbaseplus	UNKN	28.668
hsa-miR-1197-002810-JCV_11	3015	Y	hsa-miR-1197-002810	JCV_11	import_qbaseplus	UNKN	29.789
hsa-miR-1197-002810-JCV_13	3783	Y	hsa-miR-1197-002810	JCV_13	import_qbaseplus	UNKN	25.267
hsa-miR-1197-002810-JCV_14	4551	Y	hsa-miR-1197-002810	JCV_14	import_qbaseplus	UNKN	28.17
hsa-miR-1197-002810-JCV_15	5319	Y	hsa-miR-1197-002810	JCV_15	import_qbaseplus	UNKN	27.898
hsa-miR-1197-002810-JCV_16	6087	Y	hsa-miR-1197-002810	JCV_16	import_qbaseplus	UNKN	27.662
hsa-miR-1197-002810-JCV_17	6855	Y	hsa-miR-1197-002810	JCV_17	import_qbaseplus	UNKN	27.608
hsa-miR-1197-002810-JCV_19	7623	Y	hsa-miR-1197-002810	JCV_19	import_qbaseplus	UNKN	27.079
hsa-miR-1197-002810-JCV_21	8391	Y	hsa-miR-1197-002810	JCV_21	import_qbaseplus	UNKN	28.421
hsa-miR-1197-002810-JCV_22	9159	Y	hsa-miR-1197-002810	JCV_22	import_qbaseplus	UNKN	27.561
hsa-miR-1197-002810-JCV_24	9927	Y	hsa-miR-1197-002810	JCV_24	import_qbaseplus	UNKN	28.089
hsa-miR-1197-002810-JCV_26	10695	Y	hsa-miR-1197-002810	JCV_26	import_qbaseplus	UNKN	27.003
hsa-miR-1197-002810-JCV_27	11463	Y	hsa-miR-1197-002810	JCV_27	import_qbaseplus	UNKN	28.828
hsa-miR-1197-002810-JCV_29	12231	Y	hsa-miR-1197-002810	JCV_29	import_qbaseplus	UNKN	25.081
hsa-miR-1197-002810-JCV_31	12999	Y	hsa-miR-1197-002810	JCV_31	import_qbaseplus	UNKN	28.539
hsa-miR-1197-002810-JCV_33	13767	Y	hsa-miR-1197-002810	JCV_33	import_qbaseplus	UNKN	27.767
hsa-miR-1197-002810-JCV_35	14535	Y	hsa-miR-1197-002810	JCV_35	import_qbaseplus	UNKN	27.065
hsa-miR-1197-002810-JCV_36	15303	Y	hsa-miR-1197-002810	JCV_36	import_qbaseplus	UNKN	28.696
hsa-miR-1197-002810-JCV_37	16071	Y	hsa-miR-1197-002810	JCV_37	import_qbaseplus	UNKN	31.985
hsa-miR-1197-002810-JCV_38	16839	Y	hsa-miR-1197-002810	JCV_38	import_qbaseplus	UNKN	26.986
hsa-miR-1197-002810-JCV_43	17607	Y	hsa-miR-1197-002810	JCV_43	import_qbaseplus	UNKN	29.083
hsa-miR-1197-002810-JCV_44	18375	Y	hsa-miR-1197-002810	JCV_44	import_qbaseplus	UNKN	27.861
hsa-miR-1197-002810-JCV_45	19143	Y	hsa-miR-1197-002810	JCV_45	import_qbaseplus	UNKN	26.02
hsa-miR-1197-002810-JCV_46	19911	Y	hsa-miR-1197-002810	JCV_46	import_qbaseplus	UNKN	25.086
hsa-miR-1197-002810-JCV_47	20679	Y	hsa-miR-1197-002810	JCV_47	import_qbaseplus	UNKN	30.996
hsa-miR-1197-002810-JCV_48	21447	Y	hsa-miR-1197-002810	JCV_48	import_qbaseplus	UNKN	30.957
hsa-miR-1197-002810-JCV_49	22215	Y	hsa-miR-1197-002810	JCV_49	import_qbaseplus	UNKN	28.238
hsa-miR-1197-002810-JCV_50	22983	Y	hsa-miR-1197-002810	JCV_50	import_qbaseplus	UNKN	29.792
hsa-miR-1200-002829-JCV_03	721	N	hsa-miR-1200-002829	JCV_03	import_qbaseplus	UNKN
hsa-miR-1200-002829-JCV_05	1489	N	hsa-miR-1200-002829	JCV_05	import_qbaseplus	UNKN
hsa-miR-1200-002829-JCV_08	2257	N	hsa-miR-1200-002829	JCV_08	import_qbaseplus	UNKN
hsa-miR-1200-002829-JCV_11	3025	N	hsa-miR-1200-002829	JCV_11	import_qbaseplus	UNKN
hsa-miR-1200-002829-JCV_13	3793	N	hsa-miR-1200-002829	JCV_13	import_qbaseplus	UNKN
hsa-miR-1200-002829-JCV_14	4561	N	hsa-miR-1200-002829	JCV_14	import_qbaseplus	UNKN
hsa-miR-1200-002829-JCV_15	5329	N	hsa-miR-1200-002829	JCV_15	import_qbaseplus	UNKN
hsa-miR-1200-002829-JCV_16	6097	N	hsa-miR-1200-002829	JCV_16	import_qbaseplus	UNKN
hsa-miR-1200-002829-JCV_17	6865	N	hsa-miR-1200-002829	JCV_17	import_qbaseplus	UNKN
hsa-miR-1200-002829-JCV_19	7633	Y	hsa-miR-1200-002829	JCV_19	import_qbaseplus	UNKN	27.027
hsa-miR-1200-002829-JCV_21	8401	N	hsa-miR-1200-002829	JCV_21	import_qbaseplus	UNKN
hsa-miR-1200-002829-JCV_22	9169	N	hsa-miR-1200-002829	JCV_22	import_qbaseplus	UNKN
hsa-miR-1200-002829-JCV_24	9937	N	hsa-miR-1200-002829	JCV_24	import_qbaseplus	UNKN
hsa-miR-1200-002829-JCV_26	10705	N	hsa-miR-1200-002829	JCV_26	import_qbaseplus	UNKN
hsa-miR-1200-002829-JCV_27	11473	N	hsa-miR-1200-002829	JCV_27	import_qbaseplus	UNKN
hsa-miR-1200-002829-JCV_29	12241	N	hsa-miR-1200-002829	JCV_29	import_qbaseplus	UNKN
hsa-miR-1200-002829-JCV_31	13009	N	hsa-miR-1200-002829	JCV_31	import_qbaseplus	UNKN
hsa-miR-1200-002829-JCV_33	13777	N	hsa-miR-1200-002829	JCV_33	import_qbaseplus	UNKN
hsa-miR-1200-002829-JCV_35	14545	N	hsa-miR-1200-002829	JCV_35	import_qbaseplus	UNKN
hsa-miR-1200-002829-JCV_36	15313	N	hsa-miR-1200-002829	JCV_36	import_qbaseplus	UNKN
hsa-miR-1200-002829-JCV_37	16081	N	hsa-miR-1200-002829	JCV_37	import_qbaseplus	UNKN
hsa-miR-1200-002829-JCV_38	16849	N	hsa-miR-1200-002829	JCV_38	import_qbaseplus	UNKN
hsa-miR-1200-002829-JCV_43	17617	N	hsa-miR-1200-002829	JCV_43	import_qbaseplus	UNKN
hsa-miR-1200-002829-JCV_44	18385	Y	hsa-miR-1200-002829	JCV_44	import_qbaseplus	UNKN	31.458
hsa-miR-1200-002829-JCV_45	19153	N	hsa-miR-1200-002829	JCV_45	import_qbaseplus	UNKN
hsa-miR-1200-002829-JCV_46	19921	N	hsa-miR-1200-002829	JCV_46	import_qbaseplus	UNKN
hsa-miR-1200-002829-JCV_47	20689	N	hsa-miR-1200-002829	JCV_47	import_qbaseplus	UNKN
hsa-miR-1200-002829-JCV_48	21457	N	hsa-miR-1200-002829	JCV_48	import_qbaseplus	UNKN
hsa-miR-1200-002829-JCV_49	22225	N	hsa-miR-1200-002829	JCV_49	import_qbaseplus	UNKN
hsa-miR-1200-002829-JCV_50	22993	N	hsa-miR-1200-002829	JCV_50	import_qbaseplus	UNKN
hsa-miR-1201-002781-JCV_03	696	N	hsa-miR-1201-002781	JCV_03	import_qbaseplus	UNKN
hsa-miR-1201-002781-JCV_05	1464	N	hsa-miR-1201-002781	JCV_05	import_qbaseplus	UNKN
hsa-miR-1201-002781-JCV_08	2232	N	hsa-miR-1201-002781	JCV_08	import_qbaseplus	UNKN
hsa-miR-1201-002781-JCV_11	3000	N	hsa-miR-1201-002781	JCV_11	import_qbaseplus	UNKN
hsa-miR-1201-002781-JCV_13	3768	Y	hsa-miR-1201-002781	JCV_13	import_qbaseplus	UNKN	25.542
hsa-miR-1201-002781-JCV_14	4536	Y	hsa-miR-1201-002781	JCV_14	import_qbaseplus	UNKN	28.333
hsa-miR-1201-002781-JCV_15	5304	N	hsa-miR-1201-002781	JCV_15	import_qbaseplus	UNKN
hsa-miR-1201-002781-JCV_16	6072	N	hsa-miR-1201-002781	JCV_16	import_qbaseplus	UNKN
hsa-miR-1201-002781-JCV_17	6840	N	hsa-miR-1201-002781	JCV_17	import_qbaseplus	UNKN
hsa-miR-1201-002781-JCV_19	7608	N	hsa-miR-1201-002781	JCV_19	import_qbaseplus	UNKN
hsa-miR-1201-002781-JCV_21	8376	N	hsa-miR-1201-002781	JCV_21	import_qbaseplus	UNKN
hsa-miR-1201-002781-JCV_22	9144	Y	hsa-miR-1201-002781	JCV_22	import_qbaseplus	UNKN	26.843
hsa-miR-1201-002781-JCV_24	9912	Y	hsa-miR-1201-002781	JCV_24	import_qbaseplus	UNKN	26.895
hsa-miR-1201-002781-JCV_26	10680	Y	hsa-miR-1201-002781	JCV_26	import_qbaseplus	UNKN	30.4
hsa-miR-1201-002781-JCV_27	11448	N	hsa-miR-1201-002781	JCV_27	import_qbaseplus	UNKN
hsa-miR-1201-002781-JCV_29	12216	Y	hsa-miR-1201-002781	JCV_29	import_qbaseplus	UNKN	26.042
hsa-miR-1201-002781-JCV_31	12984	N	hsa-miR-1201-002781	JCV_31	import_qbaseplus	UNKN
hsa-miR-1201-002781-JCV_33	13752	Y	hsa-miR-1201-002781	JCV_33	import_qbaseplus	UNKN	25.719
hsa-miR-1201-002781-JCV_35	14520	Y	hsa-miR-1201-002781	JCV_35	import_qbaseplus	UNKN	26.303
hsa-miR-1201-002781-JCV_36	15288	N	hsa-miR-1201-002781	JCV_36	import_qbaseplus	UNKN
hsa-miR-1201-002781-JCV_37	16056	N	hsa-miR-1201-002781	JCV_37	import_qbaseplus	UNKN
hsa-miR-1201-002781-JCV_38	16824	Y	hsa-miR-1201-002781	JCV_38	import_qbaseplus	UNKN	27.364
hsa-miR-1201-002781-JCV_43	17592	Y	hsa-miR-1201-002781	JCV_43	import_qbaseplus	UNKN	27.712
hsa-miR-1201-002781-JCV_44	18360	Y	hsa-miR-1201-002781	JCV_44	import_qbaseplus	UNKN	26.883
hsa-miR-1201-002781-JCV_45	19128	Y	hsa-miR-1201-002781	JCV_45	import_qbaseplus	UNKN	24.048
hsa-miR-1201-002781-JCV_46	19896	Y	hsa-miR-1201-002781	JCV_46	import_qbaseplus	UNKN	24.974
hsa-miR-1201-002781-JCV_47	20664	N	hsa-miR-1201-002781	JCV_47	import_qbaseplus	UNKN
hsa-miR-1201-002781-JCV_48	21432	N	hsa-miR-1201-002781	JCV_48	import_qbaseplus	UNKN
hsa-miR-1201-002781-JCV_49	22200	N	hsa-miR-1201-002781	JCV_49	import_qbaseplus	UNKN
hsa-miR-1201-002781-JCV_50	22968	N	hsa-miR-1201-002781	JCV_50	import_qbaseplus	UNKN
hsa-miR-1203-002877-JCV_03	746	N	hsa-miR-1203-002877	JCV_03	import_qbaseplus	UNKN
hsa-miR-1203-002877-JCV_05	1514	N	hsa-miR-1203-002877	JCV_05	import_qbaseplus	UNKN
hsa-miR-1203-002877-JCV_08	2282	N	hsa-miR-1203-002877	JCV_08	import_qbaseplus	UNKN
hsa-miR-1203-002877-JCV_11	3050	N	hsa-miR-1203-002877	JCV_11	import_qbaseplus	UNKN
hsa-miR-1203-002877-JCV_13	3818	N	hsa-miR-1203-002877	JCV_13	import_qbaseplus	UNKN
hsa-miR-1203-002877-JCV_14	4586	N	hsa-miR-1203-002877	JCV_14	import_qbaseplus	UNKN
hsa-miR-1203-002877-JCV_15	5354	N	hsa-miR-1203-002877	JCV_15	import_qbaseplus	UNKN
hsa-miR-1203-002877-JCV_16	6122	N	hsa-miR-1203-002877	JCV_16	import_qbaseplus	UNKN
hsa-miR-1203-002877-JCV_17	6890	N	hsa-miR-1203-002877	JCV_17	import_qbaseplus	UNKN
hsa-miR-1203-002877-JCV_19	7658	N	hsa-miR-1203-002877	JCV_19	import_qbaseplus	UNKN
hsa-miR-1203-002877-JCV_21	8426	N	hsa-miR-1203-002877	JCV_21	import_qbaseplus	UNKN
hsa-miR-1203-002877-JCV_22	9194	N	hsa-miR-1203-002877	JCV_22	import_qbaseplus	UNKN
hsa-miR-1203-002877-JCV_24	9962	Y	hsa-miR-1203-002877	JCV_24	import_qbaseplus	UNKN	31.456
hsa-miR-1203-002877-JCV_26	10730	N	hsa-miR-1203-002877	JCV_26	import_qbaseplus	UNKN
hsa-miR-1203-002877-JCV_27	11498	N	hsa-miR-1203-002877	JCV_27	import_qbaseplus	UNKN
hsa-miR-1203-002877-JCV_29	12266	N	hsa-miR-1203-002877	JCV_29	import_qbaseplus	UNKN
hsa-miR-1203-002877-JCV_31	13034	N	hsa-miR-1203-002877	JCV_31	import_qbaseplus	UNKN
hsa-miR-1203-002877-JCV_33	13802	N	hsa-miR-1203-002877	JCV_33	import_qbaseplus	UNKN
hsa-miR-1203-002877-JCV_35	14570	Y	hsa-miR-1203-002877	JCV_35	import_qbaseplus	UNKN	31.421
hsa-miR-1203-002877-JCV_36	15338	N	hsa-miR-1203-002877	JCV_36	import_qbaseplus	UNKN
hsa-miR-1203-002877-JCV_37	16106	N	hsa-miR-1203-002877	JCV_37	import_qbaseplus	UNKN
hsa-miR-1203-002877-JCV_38	16874	N	hsa-miR-1203-002877	JCV_38	import_qbaseplus	UNKN
hsa-miR-1203-002877-JCV_43	17642	N	hsa-miR-1203-002877	JCV_43	import_qbaseplus	UNKN
hsa-miR-1203-002877-JCV_44	18410	N	hsa-miR-1203-002877	JCV_44	import_qbaseplus	UNKN
hsa-miR-1203-002877-JCV_45	19178	Y	hsa-miR-1203-002877	JCV_45	import_qbaseplus	UNKN	27.83
hsa-miR-1203-002877-JCV_46	19946	Y	hsa-miR-1203-002877	JCV_46	import_qbaseplus	UNKN	30.299
hsa-miR-1203-002877-JCV_47	20714	N	hsa-miR-1203-002877	JCV_47	import_qbaseplus	UNKN
hsa-miR-1203-002877-JCV_48	21482	N	hsa-miR-1203-002877	JCV_48	import_qbaseplus	UNKN
hsa-miR-1203-002877-JCV_49	22250	N	hsa-miR-1203-002877	JCV_49	import_qbaseplus	UNKN
hsa-miR-1203-002877-JCV_50	23018	N	hsa-miR-1203-002877	JCV_50	import_qbaseplus	UNKN
hsa-miR-1204-002872-JCV_03	743	N	hsa-miR-1204-002872	JCV_03	import_qbaseplus	UNKN
hsa-miR-1204-002872-JCV_05	1511	N	hsa-miR-1204-002872	JCV_05	import_qbaseplus	UNKN
hsa-miR-1204-002872-JCV_08	2279	N	hsa-miR-1204-002872	JCV_08	import_qbaseplus	UNKN
hsa-miR-1204-002872-JCV_11	3047	N	hsa-miR-1204-002872	JCV_11	import_qbaseplus	UNKN
hsa-miR-1204-002872-JCV_13	3815	N	hsa-miR-1204-002872	JCV_13	import_qbaseplus	UNKN
hsa-miR-1204-002872-JCV_14	4583	N	hsa-miR-1204-002872	JCV_14	import_qbaseplus	UNKN
hsa-miR-1204-002872-JCV_15	5351	N	hsa-miR-1204-002872	JCV_15	import_qbaseplus	UNKN
hsa-miR-1204-002872-JCV_16	6119	N	hsa-miR-1204-002872	JCV_16	import_qbaseplus	UNKN
hsa-miR-1204-002872-JCV_17	6887	N	hsa-miR-1204-002872	JCV_17	import_qbaseplus	UNKN
hsa-miR-1204-002872-JCV_19	7655	N	hsa-miR-1204-002872	JCV_19	import_qbaseplus	UNKN
hsa-miR-1204-002872-JCV_21	8423	N	hsa-miR-1204-002872	JCV_21	import_qbaseplus	UNKN
hsa-miR-1204-002872-JCV_22	9191	N	hsa-miR-1204-002872	JCV_22	import_qbaseplus	UNKN
hsa-miR-1204-002872-JCV_24	9959	N	hsa-miR-1204-002872	JCV_24	import_qbaseplus	UNKN
hsa-miR-1204-002872-JCV_26	10727	Y	hsa-miR-1204-002872	JCV_26	import_qbaseplus	UNKN	31.056
hsa-miR-1204-002872-JCV_27	11495	Y	hsa-miR-1204-002872	JCV_27	import_qbaseplus	UNKN	14.855
hsa-miR-1204-002872-JCV_29	12263	N	hsa-miR-1204-002872	JCV_29	import_qbaseplus	UNKN
hsa-miR-1204-002872-JCV_31	13031	N	hsa-miR-1204-002872	JCV_31	import_qbaseplus	UNKN
hsa-miR-1204-002872-JCV_33	13799	N	hsa-miR-1204-002872	JCV_33	import_qbaseplus	UNKN
hsa-miR-1204-002872-JCV_35	14567	N	hsa-miR-1204-002872	JCV_35	import_qbaseplus	UNKN
hsa-miR-1204-002872-JCV_36	15335	Y	hsa-miR-1204-002872	JCV_36	import_qbaseplus	UNKN	22.485
hsa-miR-1204-002872-JCV_37	16103	N	hsa-miR-1204-002872	JCV_37	import_qbaseplus	UNKN
hsa-miR-1204-002872-JCV_38	16871	N	hsa-miR-1204-002872	JCV_38	import_qbaseplus	UNKN
hsa-miR-1204-002872-JCV_43	17639	N	hsa-miR-1204-002872	JCV_43	import_qbaseplus	UNKN
hsa-miR-1204-002872-JCV_44	18407	N	hsa-miR-1204-002872	JCV_44	import_qbaseplus	UNKN
hsa-miR-1204-002872-JCV_45	19175	N	hsa-miR-1204-002872	JCV_45	import_qbaseplus	UNKN
hsa-miR-1204-002872-JCV_46	19943	N	hsa-miR-1204-002872	JCV_46	import_qbaseplus	UNKN
hsa-miR-1204-002872-JCV_47	20711	N	hsa-miR-1204-002872	JCV_47	import_qbaseplus	UNKN
hsa-miR-1204-002872-JCV_48	21479	N	hsa-miR-1204-002872	JCV_48	import_qbaseplus	UNKN
hsa-miR-1204-002872-JCV_49	22247	N	hsa-miR-1204-002872	JCV_49	import_qbaseplus	UNKN
hsa-miR-1204-002872-JCV_50	23015	Y	hsa-miR-1204-002872	JCV_50	import_qbaseplus	UNKN	25.261
hsa-miR-1205-002778-JCV_03	694	Y	hsa-miR-1205-002778	JCV_03	import_qbaseplus	UNKN	31.721
hsa-miR-1205-002778-JCV_05	1462	N	hsa-miR-1205-002778	JCV_05	import_qbaseplus	UNKN
hsa-miR-1205-002778-JCV_08	2230	N	hsa-miR-1205-002778	JCV_08	import_qbaseplus	UNKN
hsa-miR-1205-002778-JCV_11	2998	N	hsa-miR-1205-002778	JCV_11	import_qbaseplus	UNKN
hsa-miR-1205-002778-JCV_13	3766	Y	hsa-miR-1205-002778	JCV_13	import_qbaseplus	UNKN	29.958
hsa-miR-1205-002778-JCV_14	4534	N	hsa-miR-1205-002778	JCV_14	import_qbaseplus	UNKN
hsa-miR-1205-002778-JCV_15	5302	N	hsa-miR-1205-002778	JCV_15	import_qbaseplus	UNKN
hsa-miR-1205-002778-JCV_16	6070	N	hsa-miR-1205-002778	JCV_16	import_qbaseplus	UNKN
hsa-miR-1205-002778-JCV_17	6838	N	hsa-miR-1205-002778	JCV_17	import_qbaseplus	UNKN
hsa-miR-1205-002778-JCV_19	7606	N	hsa-miR-1205-002778	JCV_19	import_qbaseplus	UNKN
hsa-miR-1205-002778-JCV_21	8374	N	hsa-miR-1205-002778	JCV_21	import_qbaseplus	UNKN
hsa-miR-1205-002778-JCV_22	9142	N	hsa-miR-1205-002778	JCV_22	import_qbaseplus	UNKN
hsa-miR-1205-002778-JCV_24	9910	N	hsa-miR-1205-002778	JCV_24	import_qbaseplus	UNKN
hsa-miR-1205-002778-JCV_26	10678	N	hsa-miR-1205-002778	JCV_26	import_qbaseplus	UNKN
hsa-miR-1205-002778-JCV_27	11446	N	hsa-miR-1205-002778	JCV_27	import_qbaseplus	UNKN
hsa-miR-1205-002778-JCV_29	12214	N	hsa-miR-1205-002778	JCV_29	import_qbaseplus	UNKN
hsa-miR-1205-002778-JCV_31	12982	N	hsa-miR-1205-002778	JCV_31	import_qbaseplus	UNKN
hsa-miR-1205-002778-JCV_33	13750	N	hsa-miR-1205-002778	JCV_33	import_qbaseplus	UNKN
hsa-miR-1205-002778-JCV_35	14518	N	hsa-miR-1205-002778	JCV_35	import_qbaseplus	UNKN
hsa-miR-1205-002778-JCV_36	15286	N	hsa-miR-1205-002778	JCV_36	import_qbaseplus	UNKN
hsa-miR-1205-002778-JCV_37	16054	N	hsa-miR-1205-002778	JCV_37	import_qbaseplus	UNKN
hsa-miR-1205-002778-JCV_38	16822	N	hsa-miR-1205-002778	JCV_38	import_qbaseplus	UNKN
hsa-miR-1205-002778-JCV_43	17590	N	hsa-miR-1205-002778	JCV_43	import_qbaseplus	UNKN
hsa-miR-1205-002778-JCV_44	18358	N	hsa-miR-1205-002778	JCV_44	import_qbaseplus	UNKN
hsa-miR-1205-002778-JCV_45	19126	N	hsa-miR-1205-002778	JCV_45	import_qbaseplus	UNKN
hsa-miR-1205-002778-JCV_46	19894	N	hsa-miR-1205-002778	JCV_46	import_qbaseplus	UNKN
hsa-miR-1205-002778-JCV_47	20662	N	hsa-miR-1205-002778	JCV_47	import_qbaseplus	UNKN
hsa-miR-1205-002778-JCV_48	21430	N	hsa-miR-1205-002778	JCV_48	import_qbaseplus	UNKN
hsa-miR-1205-002778-JCV_49	22198	Y	hsa-miR-1205-002778	JCV_49	import_qbaseplus	UNKN	28.036
hsa-miR-1205-002778-JCV_50	22966	N	hsa-miR-1205-002778	JCV_50	import_qbaseplus	UNKN
hsa-miR-1206-002878-JCV_03	747	N	hsa-miR-1206-002878	JCV_03	import_qbaseplus	UNKN
hsa-miR-1206-002878-JCV_05	1515	N	hsa-miR-1206-002878	JCV_05	import_qbaseplus	UNKN
hsa-miR-1206-002878-JCV_08	2283	N	hsa-miR-1206-002878	JCV_08	import_qbaseplus	UNKN
hsa-miR-1206-002878-JCV_11	3051	N	hsa-miR-1206-002878	JCV_11	import_qbaseplus	UNKN
hsa-miR-1206-002878-JCV_13	3819	N	hsa-miR-1206-002878	JCV_13	import_qbaseplus	UNKN
hsa-miR-1206-002878-JCV_14	4587	N	hsa-miR-1206-002878	JCV_14	import_qbaseplus	UNKN
hsa-miR-1206-002878-JCV_15	5355	N	hsa-miR-1206-002878	JCV_15	import_qbaseplus	UNKN
hsa-miR-1206-002878-JCV_16	6123	N	hsa-miR-1206-002878	JCV_16	import_qbaseplus	UNKN
hsa-miR-1206-002878-JCV_17	6891	N	hsa-miR-1206-002878	JCV_17	import_qbaseplus	UNKN
hsa-miR-1206-002878-JCV_19	7659	N	hsa-miR-1206-002878	JCV_19	import_qbaseplus	UNKN
hsa-miR-1206-002878-JCV_21	8427	N	hsa-miR-1206-002878	JCV_21	import_qbaseplus	UNKN
hsa-miR-1206-002878-JCV_22	9195	N	hsa-miR-1206-002878	JCV_22	import_qbaseplus	UNKN
hsa-miR-1206-002878-JCV_24	9963	N	hsa-miR-1206-002878	JCV_24	import_qbaseplus	UNKN
hsa-miR-1206-002878-JCV_26	10731	N	hsa-miR-1206-002878	JCV_26	import_qbaseplus	UNKN
hsa-miR-1206-002878-JCV_27	11499	N	hsa-miR-1206-002878	JCV_27	import_qbaseplus	UNKN
hsa-miR-1206-002878-JCV_29	12267	N	hsa-miR-1206-002878	JCV_29	import_qbaseplus	UNKN
hsa-miR-1206-002878-JCV_31	13035	N	hsa-miR-1206-002878	JCV_31	import_qbaseplus	UNKN
hsa-miR-1206-002878-JCV_33	13803	N	hsa-miR-1206-002878	JCV_33	import_qbaseplus	UNKN
hsa-miR-1206-002878-JCV_35	14571	N	hsa-miR-1206-002878	JCV_35	import_qbaseplus	UNKN
hsa-miR-1206-002878-JCV_36	15339	N	hsa-miR-1206-002878	JCV_36	import_qbaseplus	UNKN
hsa-miR-1206-002878-JCV_37	16107	N	hsa-miR-1206-002878	JCV_37	import_qbaseplus	UNKN
hsa-miR-1206-002878-JCV_38	16875	N	hsa-miR-1206-002878	JCV_38	import_qbaseplus	UNKN
hsa-miR-1206-002878-JCV_43	17643	N	hsa-miR-1206-002878	JCV_43	import_qbaseplus	UNKN
hsa-miR-1206-002878-JCV_44	18411	N	hsa-miR-1206-002878	JCV_44	import_qbaseplus	UNKN
hsa-miR-1206-002878-JCV_45	19179	N	hsa-miR-1206-002878	JCV_45	import_qbaseplus	UNKN
hsa-miR-1206-002878-JCV_46	19947	N	hsa-miR-1206-002878	JCV_46	import_qbaseplus	UNKN
hsa-miR-1206-002878-JCV_47	20715	N	hsa-miR-1206-002878	JCV_47	import_qbaseplus	UNKN
hsa-miR-1206-002878-JCV_48	21483	N	hsa-miR-1206-002878	JCV_48	import_qbaseplus	UNKN
hsa-miR-1206-002878-JCV_49	22251	N	hsa-miR-1206-002878	JCV_49	import_qbaseplus	UNKN
hsa-miR-1206-002878-JCV_50	23019	N	hsa-miR-1206-002878	JCV_50	import_qbaseplus	UNKN
hsa-miR-1208-002880-JCV_03	749	N	hsa-miR-1208-002880	JCV_03	import_qbaseplus	UNKN
hsa-miR-1208-002880-JCV_05	1517	N	hsa-miR-1208-002880	JCV_05	import_qbaseplus	UNKN
hsa-miR-1208-002880-JCV_08	2285	N	hsa-miR-1208-002880	JCV_08	import_qbaseplus	UNKN
hsa-miR-1208-002880-JCV_11	3053	N	hsa-miR-1208-002880	JCV_11	import_qbaseplus	UNKN
hsa-miR-1208-002880-JCV_13	3821	Y	hsa-miR-1208-002880	JCV_13	import_qbaseplus	UNKN	29.99
hsa-miR-1208-002880-JCV_14	4589	Y	hsa-miR-1208-002880	JCV_14	import_qbaseplus	UNKN	30.134
hsa-miR-1208-002880-JCV_15	5357	Y	hsa-miR-1208-002880	JCV_15	import_qbaseplus	UNKN	31.441
hsa-miR-1208-002880-JCV_16	6125	Y	hsa-miR-1208-002880	JCV_16	import_qbaseplus	UNKN	30.993
hsa-miR-1208-002880-JCV_17	6893	Y	hsa-miR-1208-002880	JCV_17	import_qbaseplus	UNKN	23.807
hsa-miR-1208-002880-JCV_19	7661	Y	hsa-miR-1208-002880	JCV_19	import_qbaseplus	UNKN	29.693
hsa-miR-1208-002880-JCV_21	8429	Y	hsa-miR-1208-002880	JCV_21	import_qbaseplus	UNKN	31.896
hsa-miR-1208-002880-JCV_22	9197	Y	hsa-miR-1208-002880	JCV_22	import_qbaseplus	UNKN	28.931
hsa-miR-1208-002880-JCV_24	9965	Y	hsa-miR-1208-002880	JCV_24	import_qbaseplus	UNKN	30.863
hsa-miR-1208-002880-JCV_26	10733	N	hsa-miR-1208-002880	JCV_26	import_qbaseplus	UNKN
hsa-miR-1208-002880-JCV_27	11501	N	hsa-miR-1208-002880	JCV_27	import_qbaseplus	UNKN
hsa-miR-1208-002880-JCV_29	12269	Y	hsa-miR-1208-002880	JCV_29	import_qbaseplus	UNKN	31.5
hsa-miR-1208-002880-JCV_31	13037	Y	hsa-miR-1208-002880	JCV_31	import_qbaseplus	UNKN	31.584
hsa-miR-1208-002880-JCV_33	13805	Y	hsa-miR-1208-002880	JCV_33	import_qbaseplus	UNKN	28.097
hsa-miR-1208-002880-JCV_35	14573	Y	hsa-miR-1208-002880	JCV_35	import_qbaseplus	UNKN	30.309
hsa-miR-1208-002880-JCV_36	15341	N	hsa-miR-1208-002880	JCV_36	import_qbaseplus	UNKN
hsa-miR-1208-002880-JCV_37	16109	N	hsa-miR-1208-002880	JCV_37	import_qbaseplus	UNKN
hsa-miR-1208-002880-JCV_38	16877	Y	hsa-miR-1208-002880	JCV_38	import_qbaseplus	UNKN	29.962
hsa-miR-1208-002880-JCV_43	17645	Y	hsa-miR-1208-002880	JCV_43	import_qbaseplus	UNKN	30.86
hsa-miR-1208-002880-JCV_44	18413	N	hsa-miR-1208-002880	JCV_44	import_qbaseplus	UNKN
hsa-miR-1208-002880-JCV_45	19181	Y	hsa-miR-1208-002880	JCV_45	import_qbaseplus	UNKN	30.223
hsa-miR-1208-002880-JCV_46	19949	Y	hsa-miR-1208-002880	JCV_46	import_qbaseplus	UNKN	28.935
hsa-miR-1208-002880-JCV_47	20717	N	hsa-miR-1208-002880	JCV_47	import_qbaseplus	UNKN
hsa-miR-1208-002880-JCV_48	21485	N	hsa-miR-1208-002880	JCV_48	import_qbaseplus	UNKN
hsa-miR-1208-002880-JCV_49	22253	Y	hsa-miR-1208-002880	JCV_49	import_qbaseplus	UNKN	23.832
hsa-miR-1208-002880-JCV_50	23021	Y	hsa-miR-1208-002880	JCV_50	import_qbaseplus	UNKN	30.992
hsa-miR-122-002245-JCV_03	62	Y	hsa-miR-122-002245	JCV_03	import_qbaseplus	UNKN	21.117
hsa-miR-122-002245-JCV_05	830	Y	hsa-miR-122-002245	JCV_05	import_qbaseplus	UNKN	19.008
hsa-miR-122-002245-JCV_08	1598	Y	hsa-miR-122-002245	JCV_08	import_qbaseplus	UNKN	22.461
hsa-miR-122-002245-JCV_11	2366	Y	hsa-miR-122-002245	JCV_11	import_qbaseplus	UNKN	20.743
hsa-miR-122-002245-JCV_13	3134	Y	hsa-miR-122-002245	JCV_13	import_qbaseplus	UNKN	21.347
hsa-miR-122-002245-JCV_14	3902	Y	hsa-miR-122-002245	JCV_14	import_qbaseplus	UNKN	21.731
hsa-miR-122-002245-JCV_15	4670	Y	hsa-miR-122-002245	JCV_15	import_qbaseplus	UNKN	20.792
hsa-miR-122-002245-JCV_16	5438	Y	hsa-miR-122-002245	JCV_16	import_qbaseplus	UNKN	20.51
hsa-miR-122-002245-JCV_17	6206	Y	hsa-miR-122-002245	JCV_17	import_qbaseplus	UNKN	18.551
hsa-miR-122-002245-JCV_19	6974	Y	hsa-miR-122-002245	JCV_19	import_qbaseplus	UNKN	18.87
hsa-miR-122-002245-JCV_21	7742	Y	hsa-miR-122-002245	JCV_21	import_qbaseplus	UNKN	19.825
hsa-miR-122-002245-JCV_22	8510	Y	hsa-miR-122-002245	JCV_22	import_qbaseplus	UNKN	18.508
hsa-miR-122-002245-JCV_24	9278	Y	hsa-miR-122-002245	JCV_24	import_qbaseplus	UNKN	20.228
hsa-miR-122-002245-JCV_26	10046	Y	hsa-miR-122-002245	JCV_26	import_qbaseplus	UNKN	21.054
hsa-miR-122-002245-JCV_27	10814	Y	hsa-miR-122-002245	JCV_27	import_qbaseplus	UNKN	21.08
hsa-miR-122-002245-JCV_29	11582	Y	hsa-miR-122-002245	JCV_29	import_qbaseplus	UNKN	20.936
hsa-miR-122-002245-JCV_31	12350	Y	hsa-miR-122-002245	JCV_31	import_qbaseplus	UNKN	20.187
hsa-miR-122-002245-JCV_33	13118	Y	hsa-miR-122-002245	JCV_33	import_qbaseplus	UNKN	20.438
hsa-miR-122-002245-JCV_35	13886	Y	hsa-miR-122-002245	JCV_35	import_qbaseplus	UNKN	19.959
hsa-miR-122-002245-JCV_36	14654	Y	hsa-miR-122-002245	JCV_36	import_qbaseplus	UNKN	17.863
hsa-miR-122-002245-JCV_37	15422	Y	hsa-miR-122-002245	JCV_37	import_qbaseplus	UNKN	20.612
hsa-miR-122-002245-JCV_38	16190	Y	hsa-miR-122-002245	JCV_38	import_qbaseplus	UNKN	20.765
hsa-miR-122-002245-JCV_43	16958	Y	hsa-miR-122-002245	JCV_43	import_qbaseplus	UNKN	20.074
hsa-miR-122-002245-JCV_44	17726	Y	hsa-miR-122-002245	JCV_44	import_qbaseplus	UNKN	20.215
hsa-miR-122-002245-JCV_45	18494	Y	hsa-miR-122-002245	JCV_45	import_qbaseplus	UNKN	21.382
hsa-miR-122-002245-JCV_46	19262	Y	hsa-miR-122-002245	JCV_46	import_qbaseplus	UNKN	18.931
hsa-miR-122-002245-JCV_47	20030	Y	hsa-miR-122-002245	JCV_47	import_qbaseplus	UNKN	21.814
hsa-miR-122-002245-JCV_48	20798	Y	hsa-miR-122-002245	JCV_48	import_qbaseplus	UNKN	19.298
hsa-miR-122-002245-JCV_49	21566	Y	hsa-miR-122-002245	JCV_49	import_qbaseplus	UNKN	18.026
hsa-miR-122-002245-JCV_50	22334	Y	hsa-miR-122-002245	JCV_50	import_qbaseplus	UNKN	19.583
hsa-miR-1224-3P-002752-JCV_03	680	N	hsa-miR-1224-3P-002752	JCV_03	import_qbaseplus	UNKN
hsa-miR-1224-3P-002752-JCV_05	1448	N	hsa-miR-1224-3P-002752	JCV_05	import_qbaseplus	UNKN
hsa-miR-1224-3P-002752-JCV_08	2216	N	hsa-miR-1224-3P-002752	JCV_08	import_qbaseplus	UNKN
hsa-miR-1224-3P-002752-JCV_11	2984	N	hsa-miR-1224-3P-002752	JCV_11	import_qbaseplus	UNKN
hsa-miR-1224-3P-002752-JCV_13	3752	Y	hsa-miR-1224-3P-002752	JCV_13	import_qbaseplus	UNKN	24.088
hsa-miR-1224-3P-002752-JCV_14	4520	N	hsa-miR-1224-3P-002752	JCV_14	import_qbaseplus	UNKN
hsa-miR-1224-3P-002752-JCV_15	5288	N	hsa-miR-1224-3P-002752	JCV_15	import_qbaseplus	UNKN
hsa-miR-1224-3P-002752-JCV_16	6056	N	hsa-miR-1224-3P-002752	JCV_16	import_qbaseplus	UNKN
hsa-miR-1224-3P-002752-JCV_17	6824	N	hsa-miR-1224-3P-002752	JCV_17	import_qbaseplus	UNKN
hsa-miR-1224-3P-002752-JCV_19	7592	N	hsa-miR-1224-3P-002752	JCV_19	import_qbaseplus	UNKN
hsa-miR-1224-3P-002752-JCV_21	8360	N	hsa-miR-1224-3P-002752	JCV_21	import_qbaseplus	UNKN
hsa-miR-1224-3P-002752-JCV_22	9128	N	hsa-miR-1224-3P-002752	JCV_22	import_qbaseplus	UNKN
hsa-miR-1224-3P-002752-JCV_24	9896	N	hsa-miR-1224-3P-002752	JCV_24	import_qbaseplus	UNKN
hsa-miR-1224-3P-002752-JCV_26	10664	N	hsa-miR-1224-3P-002752	JCV_26	import_qbaseplus	UNKN
hsa-miR-1224-3P-002752-JCV_27	11432	N	hsa-miR-1224-3P-002752	JCV_27	import_qbaseplus	UNKN
hsa-miR-1224-3P-002752-JCV_29	12200	N	hsa-miR-1224-3P-002752	JCV_29	import_qbaseplus	UNKN
hsa-miR-1224-3P-002752-JCV_31	12968	N	hsa-miR-1224-3P-002752	JCV_31	import_qbaseplus	UNKN
hsa-miR-1224-3P-002752-JCV_33	13736	N	hsa-miR-1224-3P-002752	JCV_33	import_qbaseplus	UNKN
hsa-miR-1224-3P-002752-JCV_35	14504	N	hsa-miR-1224-3P-002752	JCV_35	import_qbaseplus	UNKN
hsa-miR-1224-3P-002752-JCV_36	15272	Y	hsa-miR-1224-3P-002752	JCV_36	import_qbaseplus	UNKN	30.256
hsa-miR-1224-3P-002752-JCV_37	16040	N	hsa-miR-1224-3P-002752	JCV_37	import_qbaseplus	UNKN
hsa-miR-1224-3P-002752-JCV_38	16808	N	hsa-miR-1224-3P-002752	JCV_38	import_qbaseplus	UNKN
hsa-miR-1224-3P-002752-JCV_43	17576	N	hsa-miR-1224-3P-002752	JCV_43	import_qbaseplus	UNKN
hsa-miR-1224-3P-002752-JCV_44	18344	N	hsa-miR-1224-3P-002752	JCV_44	import_qbaseplus	UNKN
hsa-miR-1224-3P-002752-JCV_45	19112	N	hsa-miR-1224-3P-002752	JCV_45	import_qbaseplus	UNKN
hsa-miR-1224-3P-002752-JCV_46	19880	N	hsa-miR-1224-3P-002752	JCV_46	import_qbaseplus	UNKN
hsa-miR-1224-3P-002752-JCV_47	20648	N	hsa-miR-1224-3P-002752	JCV_47	import_qbaseplus	UNKN
hsa-miR-1224-3P-002752-JCV_48	21416	N	hsa-miR-1224-3P-002752	JCV_48	import_qbaseplus	UNKN
hsa-miR-1224-3P-002752-JCV_49	22184	N	hsa-miR-1224-3P-002752	JCV_49	import_qbaseplus	UNKN
hsa-miR-1224-3P-002752-JCV_50	22952	N	hsa-miR-1224-3P-002752	JCV_50	import_qbaseplus	UNKN
hsa-miR-1225-3P-002766-JCV_03	687	N	hsa-miR-1225-3P-002766	JCV_03	import_qbaseplus	UNKN
hsa-miR-1225-3P-002766-JCV_05	1455	N	hsa-miR-1225-3P-002766	JCV_05	import_qbaseplus	UNKN
hsa-miR-1225-3P-002766-JCV_08	2223	N	hsa-miR-1225-3P-002766	JCV_08	import_qbaseplus	UNKN
hsa-miR-1225-3P-002766-JCV_11	2991	Y	hsa-miR-1225-3P-002766	JCV_11	import_qbaseplus	UNKN	31.335
hsa-miR-1225-3P-002766-JCV_13	3759	Y	hsa-miR-1225-3P-002766	JCV_13	import_qbaseplus	UNKN	25.98
hsa-miR-1225-3P-002766-JCV_14	4527	Y	hsa-miR-1225-3P-002766	JCV_14	import_qbaseplus	UNKN	30.58
hsa-miR-1225-3P-002766-JCV_15	5295	Y	hsa-miR-1225-3P-002766	JCV_15	import_qbaseplus	UNKN	31.973
hsa-miR-1225-3P-002766-JCV_16	6063	Y	hsa-miR-1225-3P-002766	JCV_16	import_qbaseplus	UNKN	30.882
hsa-miR-1225-3P-002766-JCV_17	6831	Y	hsa-miR-1225-3P-002766	JCV_17	import_qbaseplus	UNKN	31.302
hsa-miR-1225-3P-002766-JCV_19	7599	Y	hsa-miR-1225-3P-002766	JCV_19	import_qbaseplus	UNKN	31.937
hsa-miR-1225-3P-002766-JCV_21	8367	N	hsa-miR-1225-3P-002766	JCV_21	import_qbaseplus	UNKN
hsa-miR-1225-3P-002766-JCV_22	9135	Y	hsa-miR-1225-3P-002766	JCV_22	import_qbaseplus	UNKN	30.446
hsa-miR-1225-3P-002766-JCV_24	9903	Y	hsa-miR-1225-3P-002766	JCV_24	import_qbaseplus	UNKN	30.207
hsa-miR-1225-3P-002766-JCV_26	10671	Y	hsa-miR-1225-3P-002766	JCV_26	import_qbaseplus	UNKN	30.891
hsa-miR-1225-3P-002766-JCV_27	11439	Y	hsa-miR-1225-3P-002766	JCV_27	import_qbaseplus	UNKN	31.986
hsa-miR-1225-3P-002766-JCV_29	12207	N	hsa-miR-1225-3P-002766	JCV_29	import_qbaseplus	UNKN
hsa-miR-1225-3P-002766-JCV_31	12975	Y	hsa-miR-1225-3P-002766	JCV_31	import_qbaseplus	UNKN	31.627
hsa-miR-1225-3P-002766-JCV_33	13743	Y	hsa-miR-1225-3P-002766	JCV_33	import_qbaseplus	UNKN	29.042
hsa-miR-1225-3P-002766-JCV_35	14511	Y	hsa-miR-1225-3P-002766	JCV_35	import_qbaseplus	UNKN	30.248
hsa-miR-1225-3P-002766-JCV_36	15279	Y	hsa-miR-1225-3P-002766	JCV_36	import_qbaseplus	UNKN	28.942
hsa-miR-1225-3P-002766-JCV_37	16047	N	hsa-miR-1225-3P-002766	JCV_37	import_qbaseplus	UNKN
hsa-miR-1225-3P-002766-JCV_38	16815	Y	hsa-miR-1225-3P-002766	JCV_38	import_qbaseplus	UNKN	30.266
hsa-miR-1225-3P-002766-JCV_43	17583	Y	hsa-miR-1225-3P-002766	JCV_43	import_qbaseplus	UNKN	28.344
hsa-miR-1225-3P-002766-JCV_44	18351	Y	hsa-miR-1225-3P-002766	JCV_44	import_qbaseplus	UNKN	29.778
hsa-miR-1225-3P-002766-JCV_45	19119	Y	hsa-miR-1225-3P-002766	JCV_45	import_qbaseplus	UNKN	28.471
hsa-miR-1225-3P-002766-JCV_46	19887	Y	hsa-miR-1225-3P-002766	JCV_46	import_qbaseplus	UNKN	30.534
hsa-miR-1225-3P-002766-JCV_47	20655	N	hsa-miR-1225-3P-002766	JCV_47	import_qbaseplus	UNKN
hsa-miR-1225-3P-002766-JCV_48	21423	N	hsa-miR-1225-3P-002766	JCV_48	import_qbaseplus	UNKN
hsa-miR-1225-3P-002766-JCV_49	22191	Y	hsa-miR-1225-3P-002766	JCV_49	import_qbaseplus	UNKN	29.609
hsa-miR-1225-3P-002766-JCV_50	22959	N	hsa-miR-1225-3P-002766	JCV_50	import_qbaseplus	UNKN
hsa-miR-1226x-002758-JCV_03	684	N	hsa-miR-1226x-002758	JCV_03	import_qbaseplus	UNKN
hsa-miR-1226x-002758-JCV_05	1452	N	hsa-miR-1226x-002758	JCV_05	import_qbaseplus	UNKN
hsa-miR-1226x-002758-JCV_08	2220	N	hsa-miR-1226x-002758	JCV_08	import_qbaseplus	UNKN
hsa-miR-1226x-002758-JCV_11	2988	N	hsa-miR-1226x-002758	JCV_11	import_qbaseplus	UNKN
hsa-miR-1226x-002758-JCV_13	3756	Y	hsa-miR-1226x-002758	JCV_13	import_qbaseplus	UNKN	31.803
hsa-miR-1226x-002758-JCV_14	4524	N	hsa-miR-1226x-002758	JCV_14	import_qbaseplus	UNKN
hsa-miR-1226x-002758-JCV_15	5292	N	hsa-miR-1226x-002758	JCV_15	import_qbaseplus	UNKN
hsa-miR-1226x-002758-JCV_16	6060	N	hsa-miR-1226x-002758	JCV_16	import_qbaseplus	UNKN
hsa-miR-1226x-002758-JCV_17	6828	N	hsa-miR-1226x-002758	JCV_17	import_qbaseplus	UNKN
hsa-miR-1226x-002758-JCV_19	7596	N	hsa-miR-1226x-002758	JCV_19	import_qbaseplus	UNKN
hsa-miR-1226x-002758-JCV_21	8364	Y	hsa-miR-1226x-002758	JCV_21	import_qbaseplus	UNKN	26.902
hsa-miR-1226x-002758-JCV_22	9132	Y	hsa-miR-1226x-002758	JCV_22	import_qbaseplus	UNKN	31.448
hsa-miR-1226x-002758-JCV_24	9900	Y	hsa-miR-1226x-002758	JCV_24	import_qbaseplus	UNKN	29.256
hsa-miR-1226x-002758-JCV_26	10668	Y	hsa-miR-1226x-002758	JCV_26	import_qbaseplus	UNKN	31.629
hsa-miR-1226x-002758-JCV_27	11436	N	hsa-miR-1226x-002758	JCV_27	import_qbaseplus	UNKN
hsa-miR-1226x-002758-JCV_29	12204	Y	hsa-miR-1226x-002758	JCV_29	import_qbaseplus	UNKN	31.435
hsa-miR-1226x-002758-JCV_31	12972	N	hsa-miR-1226x-002758	JCV_31	import_qbaseplus	UNKN
hsa-miR-1226x-002758-JCV_33	13740	Y	hsa-miR-1226x-002758	JCV_33	import_qbaseplus	UNKN	29.395
hsa-miR-1226x-002758-JCV_35	14508	Y	hsa-miR-1226x-002758	JCV_35	import_qbaseplus	UNKN	30.001
hsa-miR-1226x-002758-JCV_36	15276	Y	hsa-miR-1226x-002758	JCV_36	import_qbaseplus	UNKN	30.157
hsa-miR-1226x-002758-JCV_37	16044	N	hsa-miR-1226x-002758	JCV_37	import_qbaseplus	UNKN
hsa-miR-1226x-002758-JCV_38	16812	N	hsa-miR-1226x-002758	JCV_38	import_qbaseplus	UNKN
hsa-miR-1226x-002758-JCV_43	17580	Y	hsa-miR-1226x-002758	JCV_43	import_qbaseplus	UNKN	24.249
hsa-miR-1226x-002758-JCV_44	18348	N	hsa-miR-1226x-002758	JCV_44	import_qbaseplus	UNKN
hsa-miR-1226x-002758-JCV_45	19116	Y	hsa-miR-1226x-002758	JCV_45	import_qbaseplus	UNKN	26.188
hsa-miR-1226x-002758-JCV_46	19884	Y	hsa-miR-1226x-002758	JCV_46	import_qbaseplus	UNKN	27.273
hsa-miR-1226x-002758-JCV_47	20652	N	hsa-miR-1226x-002758	JCV_47	import_qbaseplus	UNKN
hsa-miR-1226x-002758-JCV_48	21420	N	hsa-miR-1226x-002758	JCV_48	import_qbaseplus	UNKN
hsa-miR-1226x-002758-JCV_49	22188	N	hsa-miR-1226x-002758	JCV_49	import_qbaseplus	UNKN
hsa-miR-1226x-002758-JCV_50	22956	N	hsa-miR-1226x-002758	JCV_50	import_qbaseplus	UNKN
hsa-miR-1227-002769-JCV_03	689	Y	hsa-miR-1227-002769	JCV_03	import_qbaseplus	UNKN	28.644
hsa-miR-1227-002769-JCV_05	1457	Y	hsa-miR-1227-002769	JCV_05	import_qbaseplus	UNKN	28.001
hsa-miR-1227-002769-JCV_08	2225	Y	hsa-miR-1227-002769	JCV_08	import_qbaseplus	UNKN	27.386
hsa-miR-1227-002769-JCV_11	2993	Y	hsa-miR-1227-002769	JCV_11	import_qbaseplus	UNKN	27.331
hsa-miR-1227-002769-JCV_13	3761	Y	hsa-miR-1227-002769	JCV_13	import_qbaseplus	UNKN	24.049
hsa-miR-1227-002769-JCV_14	4529	Y	hsa-miR-1227-002769	JCV_14	import_qbaseplus	UNKN	26.985
hsa-miR-1227-002769-JCV_15	5297	Y	hsa-miR-1227-002769	JCV_15	import_qbaseplus	UNKN	27.775
hsa-miR-1227-002769-JCV_16	6065	Y	hsa-miR-1227-002769	JCV_16	import_qbaseplus	UNKN	25.961
hsa-miR-1227-002769-JCV_17	6833	Y	hsa-miR-1227-002769	JCV_17	import_qbaseplus	UNKN	26.444
hsa-miR-1227-002769-JCV_19	7601	Y	hsa-miR-1227-002769	JCV_19	import_qbaseplus	UNKN	25.026
hsa-miR-1227-002769-JCV_21	8369	Y	hsa-miR-1227-002769	JCV_21	import_qbaseplus	UNKN	28.243
hsa-miR-1227-002769-JCV_22	9137	Y	hsa-miR-1227-002769	JCV_22	import_qbaseplus	UNKN	23.927
hsa-miR-1227-002769-JCV_24	9905	Y	hsa-miR-1227-002769	JCV_24	import_qbaseplus	UNKN	23.589
hsa-miR-1227-002769-JCV_26	10673	Y	hsa-miR-1227-002769	JCV_26	import_qbaseplus	UNKN	23.98
hsa-miR-1227-002769-JCV_27	11441	Y	hsa-miR-1227-002769	JCV_27	import_qbaseplus	UNKN	27.539
hsa-miR-1227-002769-JCV_29	12209	Y	hsa-miR-1227-002769	JCV_29	import_qbaseplus	UNKN	24.526
hsa-miR-1227-002769-JCV_31	12977	Y	hsa-miR-1227-002769	JCV_31	import_qbaseplus	UNKN	27.156
hsa-miR-1227-002769-JCV_33	13745	Y	hsa-miR-1227-002769	JCV_33	import_qbaseplus	UNKN	25.286
hsa-miR-1227-002769-JCV_35	14513	Y	hsa-miR-1227-002769	JCV_35	import_qbaseplus	UNKN	24.462
hsa-miR-1227-002769-JCV_36	15281	Y	hsa-miR-1227-002769	JCV_36	import_qbaseplus	UNKN	27.482
hsa-miR-1227-002769-JCV_37	16049	Y	hsa-miR-1227-002769	JCV_37	import_qbaseplus	UNKN	30.219
hsa-miR-1227-002769-JCV_38	16817	Y	hsa-miR-1227-002769	JCV_38	import_qbaseplus	UNKN	24.21
hsa-miR-1227-002769-JCV_43	17585	Y	hsa-miR-1227-002769	JCV_43	import_qbaseplus	UNKN	23.839
hsa-miR-1227-002769-JCV_44	18353	Y	hsa-miR-1227-002769	JCV_44	import_qbaseplus	UNKN	24.17
hsa-miR-1227-002769-JCV_45	19121	Y	hsa-miR-1227-002769	JCV_45	import_qbaseplus	UNKN	25.419
hsa-miR-1227-002769-JCV_46	19889	Y	hsa-miR-1227-002769	JCV_46	import_qbaseplus	UNKN	24.606
hsa-miR-1227-002769-JCV_47	20657	Y	hsa-miR-1227-002769	JCV_47	import_qbaseplus	UNKN	30.288
hsa-miR-1227-002769-JCV_48	21425	Y	hsa-miR-1227-002769	JCV_48	import_qbaseplus	UNKN	29.383
hsa-miR-1227-002769-JCV_49	22193	Y	hsa-miR-1227-002769	JCV_49	import_qbaseplus	UNKN	24.964
hsa-miR-1227-002769-JCV_50	22961	Y	hsa-miR-1227-002769	JCV_50	import_qbaseplus	UNKN	26.416
hsa-miR-1228x-002763-JCV_03	686	N	hsa-miR-1228x-002763	JCV_03	import_qbaseplus	UNKN
hsa-miR-1228x-002763-JCV_05	1454	N	hsa-miR-1228x-002763	JCV_05	import_qbaseplus	UNKN
hsa-miR-1228x-002763-JCV_08	2222	N	hsa-miR-1228x-002763	JCV_08	import_qbaseplus	UNKN
hsa-miR-1228x-002763-JCV_11	2990	N	hsa-miR-1228x-002763	JCV_11	import_qbaseplus	UNKN
hsa-miR-1228x-002763-JCV_13	3758	Y	hsa-miR-1228x-002763	JCV_13	import_qbaseplus	UNKN	27.667
hsa-miR-1228x-002763-JCV_14	4526	Y	hsa-miR-1228x-002763	JCV_14	import_qbaseplus	UNKN	29.115
hsa-miR-1228x-002763-JCV_15	5294	N	hsa-miR-1228x-002763	JCV_15	import_qbaseplus	UNKN
hsa-miR-1228x-002763-JCV_16	6062	N	hsa-miR-1228x-002763	JCV_16	import_qbaseplus	UNKN
hsa-miR-1228x-002763-JCV_17	6830	N	hsa-miR-1228x-002763	JCV_17	import_qbaseplus	UNKN
hsa-miR-1228x-002763-JCV_19	7598	N	hsa-miR-1228x-002763	JCV_19	import_qbaseplus	UNKN
hsa-miR-1228x-002763-JCV_21	8366	N	hsa-miR-1228x-002763	JCV_21	import_qbaseplus	UNKN
hsa-miR-1228x-002763-JCV_22	9134	N	hsa-miR-1228x-002763	JCV_22	import_qbaseplus	UNKN
hsa-miR-1228x-002763-JCV_24	9902	N	hsa-miR-1228x-002763	JCV_24	import_qbaseplus	UNKN
hsa-miR-1228x-002763-JCV_26	10670	N	hsa-miR-1228x-002763	JCV_26	import_qbaseplus	UNKN
hsa-miR-1228x-002763-JCV_27	11438	N	hsa-miR-1228x-002763	JCV_27	import_qbaseplus	UNKN
hsa-miR-1228x-002763-JCV_29	12206	N	hsa-miR-1228x-002763	JCV_29	import_qbaseplus	UNKN
hsa-miR-1228x-002763-JCV_31	12974	N	hsa-miR-1228x-002763	JCV_31	import_qbaseplus	UNKN
hsa-miR-1228x-002763-JCV_33	13742	N	hsa-miR-1228x-002763	JCV_33	import_qbaseplus	UNKN
hsa-miR-1228x-002763-JCV_35	14510	N	hsa-miR-1228x-002763	JCV_35	import_qbaseplus	UNKN
[truncated: 21,041 more rows]

## Sheet: Sample groups
Samples	Group	Age	Sex
JCV_05	Ab-	27	Male
JCV_13	Ab-	31	Female
JCV_14	Ab-	46	Female
JCV_15	Ab-	40	Female
JCV_19	Ab-	29	Male
JCV_29	Ab-	40	Female
JCV_44	Ab-	34	Female
JCV_46	Ab-	55	Male
JCV_47	Ab-	48	Female
JCV_48	Ab-	51	Female
JCV_03	Ab+ VL+	38	Female
JCV_11	Ab+ VL+	43	Male
JCV_16	Ab+ VL+	59	Male
JCV_22	Ab+ VL+	49	Male
JCV_24	Ab+ VL+	38	Female
JCV_26	Ab+ VL+	54	Female
JCV_36	Ab+ VL+	49	Male
JCV_37	Ab+ VL+	53	Male
JCV_43	Ab+ VL+	53	Female
JCV_49	Ab+ VL+	44	Female
JCV_08	Ab+ VL-	54	Female
JCV_17	Ab+ VL-	34	Male
JCV_21	Ab+ VL-	26	Female
JCV_27	Ab+ VL-	37	Male
JCV_31	Ab+ VL-	44	Female
JCV_33	Ab+ VL-	36	Female
JCV_35	Ab+ VL-	48	Male
JCV_38	Ab+ VL-	28	Female
JCV_45	Ab+ VL-	28	Male
JCV_50	Ab+ VL-	42	Male
