# Supplementary material for: Circulating human microRNAs are not linked to JC polyomavirus serology or urinary viral load in healthy subjects
Source: Virol J. 2014 Mar 3;11:41. doi: 10.1186/1743-422X-11-41 (PMC3945012; doi:10.1186/1743-422X-11-41)
Supplement: Additional file 3: Table S3 — Raw Cq values of plasma miRNA validation/confirmation study. [file 1743-422X-11-41-S3.xlsx]

## Sheet: Cq values
name	well	included	target	sample	run	sample type	Cq
Hsa -miR-10b-NTC	I10	N	Hsa -miR-10b	NTC	Hsa -miR-10b	NTC
Hsa -miR-10b-NTC	I9	N	Hsa -miR-10b	NTC	Hsa -miR-10b	NTC
Hsa -miR-10b-Sample 1	A1	Y	Hsa -miR-10b	Sample 1	Hsa -miR-10b	UNKN	27.477
Hsa -miR-10b-Sample 1	A2	Y	Hsa -miR-10b	Sample 1	Hsa -miR-10b	UNKN	27.756
Hsa -miR-10b-Sample 10	A19	Y	Hsa -miR-10b	Sample 10	Hsa -miR-10b	UNKN	24.78
Hsa -miR-10b-Sample 10	A20	Y	Hsa -miR-10b	Sample 10	Hsa -miR-10b	UNKN	24.637
Hsa -miR-10b-Sample 100	I7	Y	Hsa -miR-10b	Sample 100	Hsa -miR-10b	UNKN	27.548
Hsa -miR-10b-Sample 100	I8	Y	Hsa -miR-10b	Sample 100	Hsa -miR-10b	UNKN	27.823
Hsa -miR-10b-Sample 11	A21	Y	Hsa -miR-10b	Sample 11	Hsa -miR-10b	UNKN	26.691
Hsa -miR-10b-Sample 11	A22	Y	Hsa -miR-10b	Sample 11	Hsa -miR-10b	UNKN	26.468
Hsa -miR-10b-Sample 12	A24	N	Hsa -miR-10b	Sample 12	Hsa -miR-10b	UNKN
Hsa -miR-10b-Sample 12	A23	N	Hsa -miR-10b	Sample 12	Hsa -miR-10b	UNKN
Hsa -miR-10b-Sample 13	B1	Y	Hsa -miR-10b	Sample 13	Hsa -miR-10b	UNKN	29.396
Hsa -miR-10b-Sample 13	B2	Y	Hsa -miR-10b	Sample 13	Hsa -miR-10b	UNKN	29.314
Hsa -miR-10b-Sample 14	B3	Y	Hsa -miR-10b	Sample 14	Hsa -miR-10b	UNKN	26.199
Hsa -miR-10b-Sample 14	B4	Y	Hsa -miR-10b	Sample 14	Hsa -miR-10b	UNKN	25.999
Hsa -miR-10b-Sample 15	B6	Y	Hsa -miR-10b	Sample 15	Hsa -miR-10b	UNKN	29.376
Hsa -miR-10b-Sample 15	B5	Y	Hsa -miR-10b	Sample 15	Hsa -miR-10b	UNKN	29.66
Hsa -miR-10b-Sample 16	B8	Y	Hsa -miR-10b	Sample 16	Hsa -miR-10b	UNKN	24.188
Hsa -miR-10b-Sample 16	B7	Y	Hsa -miR-10b	Sample 16	Hsa -miR-10b	UNKN	24.417
Hsa -miR-10b-Sample 17	B10	Y	Hsa -miR-10b	Sample 17	Hsa -miR-10b	UNKN	25.422
Hsa -miR-10b-Sample 17	B9	Y	Hsa -miR-10b	Sample 17	Hsa -miR-10b	UNKN	25.381
Hsa -miR-10b-Sample 18	B11	Y	Hsa -miR-10b	Sample 18	Hsa -miR-10b	UNKN	26.434
Hsa -miR-10b-Sample 18	B12	Y	Hsa -miR-10b	Sample 18	Hsa -miR-10b	UNKN	26.341
Hsa -miR-10b-Sample 19	B13	Y	Hsa -miR-10b	Sample 19	Hsa -miR-10b	UNKN	26.046
Hsa -miR-10b-Sample 19	B14	Y	Hsa -miR-10b	Sample 19	Hsa -miR-10b	UNKN	25.843
Hsa -miR-10b-Sample 2	A4	Y	Hsa -miR-10b	Sample 2	Hsa -miR-10b	UNKN	25.841
Hsa -miR-10b-Sample 2	A3	Y	Hsa -miR-10b	Sample 2	Hsa -miR-10b	UNKN	26.043
Hsa -miR-10b-Sample 20	B15	Y	Hsa -miR-10b	Sample 20	Hsa -miR-10b	UNKN	25.338
Hsa -miR-10b-Sample 20	B16	Y	Hsa -miR-10b	Sample 20	Hsa -miR-10b	UNKN	25.328
Hsa -miR-10b-Sample 21	B17	Y	Hsa -miR-10b	Sample 21	Hsa -miR-10b	UNKN	28.214
Hsa -miR-10b-Sample 21	B18	Y	Hsa -miR-10b	Sample 21	Hsa -miR-10b	UNKN	28.24
Hsa -miR-10b-Sample 22	B19	Y	Hsa -miR-10b	Sample 22	Hsa -miR-10b	UNKN	25.468
Hsa -miR-10b-Sample 22	B20	Y	Hsa -miR-10b	Sample 22	Hsa -miR-10b	UNKN	25.696
Hsa -miR-10b-Sample 23	B22	Y	Hsa -miR-10b	Sample 23	Hsa -miR-10b	UNKN	26.668
Hsa -miR-10b-Sample 23	B21	Y	Hsa -miR-10b	Sample 23	Hsa -miR-10b	UNKN	26.849
Hsa -miR-10b-Sample 24	B24	Y	Hsa -miR-10b	Sample 24	Hsa -miR-10b	UNKN	28.122
Hsa -miR-10b-Sample 24	B23	Y	Hsa -miR-10b	Sample 24	Hsa -miR-10b	UNKN	28.191
Hsa -miR-10b-Sample 25	C1	Y	Hsa -miR-10b	Sample 25	Hsa -miR-10b	UNKN	28.343
Hsa -miR-10b-Sample 25	C2	Y	Hsa -miR-10b	Sample 25	Hsa -miR-10b	UNKN	28.795
Hsa -miR-10b-Sample 26	C4	Y	Hsa -miR-10b	Sample 26	Hsa -miR-10b	UNKN	28.266
Hsa -miR-10b-Sample 26	C3	Y	Hsa -miR-10b	Sample 26	Hsa -miR-10b	UNKN	28.18
Hsa -miR-10b-Sample 27	C5	Y	Hsa -miR-10b	Sample 27	Hsa -miR-10b	UNKN	25.997
Hsa -miR-10b-Sample 27	C6	Y	Hsa -miR-10b	Sample 27	Hsa -miR-10b	UNKN	26.141
Hsa -miR-10b-Sample 28	C8	Y	Hsa -miR-10b	Sample 28	Hsa -miR-10b	UNKN	26.228
Hsa -miR-10b-Sample 28	C7	Y	Hsa -miR-10b	Sample 28	Hsa -miR-10b	UNKN	26.282
Hsa -miR-10b-Sample 29	C10	Y	Hsa -miR-10b	Sample 29	Hsa -miR-10b	UNKN	30.042
Hsa -miR-10b-Sample 29	C9	Y	Hsa -miR-10b	Sample 29	Hsa -miR-10b	UNKN	30.132
Hsa -miR-10b-Sample 3	A5	Y	Hsa -miR-10b	Sample 3	Hsa -miR-10b	UNKN	25.76
Hsa -miR-10b-Sample 3	A6	Y	Hsa -miR-10b	Sample 3	Hsa -miR-10b	UNKN	25.712
Hsa -miR-10b-Sample 30	C11	Y	Hsa -miR-10b	Sample 30	Hsa -miR-10b	UNKN	28.356
Hsa -miR-10b-Sample 30	C12	Y	Hsa -miR-10b	Sample 30	Hsa -miR-10b	UNKN	28.34
Hsa -miR-10b-Sample 31	C14	Y	Hsa -miR-10b	Sample 31	Hsa -miR-10b	UNKN	29.068
Hsa -miR-10b-Sample 31	C13	Y	Hsa -miR-10b	Sample 31	Hsa -miR-10b	UNKN	29.258
Hsa -miR-10b-Sample 32	C15	Y	Hsa -miR-10b	Sample 32	Hsa -miR-10b	UNKN	26.517
Hsa -miR-10b-Sample 32	C16	Y	Hsa -miR-10b	Sample 32	Hsa -miR-10b	UNKN	26.409
Hsa -miR-10b-Sample 33	C18	Y	Hsa -miR-10b	Sample 33	Hsa -miR-10b	UNKN	26.327
Hsa -miR-10b-Sample 33	C17	Y	Hsa -miR-10b	Sample 33	Hsa -miR-10b	UNKN	26.185
Hsa -miR-10b-Sample 34	C20	Y	Hsa -miR-10b	Sample 34	Hsa -miR-10b	UNKN	25.657
Hsa -miR-10b-Sample 34	C19	Y	Hsa -miR-10b	Sample 34	Hsa -miR-10b	UNKN	25.287
Hsa -miR-10b-Sample 35	C22	Y	Hsa -miR-10b	Sample 35	Hsa -miR-10b	UNKN	29.833
Hsa -miR-10b-Sample 35	C21	Y	Hsa -miR-10b	Sample 35	Hsa -miR-10b	UNKN	29.894
Hsa -miR-10b-Sample 36	C24	Y	Hsa -miR-10b	Sample 36	Hsa -miR-10b	UNKN	26.506
Hsa -miR-10b-Sample 36	C23	Y	Hsa -miR-10b	Sample 36	Hsa -miR-10b	UNKN	26.628
Hsa -miR-10b-Sample 37	D2	Y	Hsa -miR-10b	Sample 37	Hsa -miR-10b	UNKN	25.161
Hsa -miR-10b-Sample 37	D1	Y	Hsa -miR-10b	Sample 37	Hsa -miR-10b	UNKN	24.946
Hsa -miR-10b-Sample 38	D4	Y	Hsa -miR-10b	Sample 38	Hsa -miR-10b	UNKN	25.527
Hsa -miR-10b-Sample 38	D3	Y	Hsa -miR-10b	Sample 38	Hsa -miR-10b	UNKN	25.429
Hsa -miR-10b-Sample 39	D5	Y	Hsa -miR-10b	Sample 39	Hsa -miR-10b	UNKN	26.945
Hsa -miR-10b-Sample 39	D6	Y	Hsa -miR-10b	Sample 39	Hsa -miR-10b	UNKN	26.964
Hsa -miR-10b-Sample 4	A8	Y	Hsa -miR-10b	Sample 4	Hsa -miR-10b	UNKN	26.187
Hsa -miR-10b-Sample 4	A7	Y	Hsa -miR-10b	Sample 4	Hsa -miR-10b	UNKN	26.153
Hsa -miR-10b-Sample 40	D8	Y	Hsa -miR-10b	Sample 40	Hsa -miR-10b	UNKN	27.786
Hsa -miR-10b-Sample 40	D7	Y	Hsa -miR-10b	Sample 40	Hsa -miR-10b	UNKN	27.792
Hsa -miR-10b-Sample 41	D9	Y	Hsa -miR-10b	Sample 41	Hsa -miR-10b	UNKN	27.237
Hsa -miR-10b-Sample 41	D10	Y	Hsa -miR-10b	Sample 41	Hsa -miR-10b	UNKN	27.169
Hsa -miR-10b-Sample 42	D12	Y	Hsa -miR-10b	Sample 42	Hsa -miR-10b	UNKN	26.108
Hsa -miR-10b-Sample 42	D11	Y	Hsa -miR-10b	Sample 42	Hsa -miR-10b	UNKN	25.954
Hsa -miR-10b-Sample 43	D14	Y	Hsa -miR-10b	Sample 43	Hsa -miR-10b	UNKN	25.904
Hsa -miR-10b-Sample 43	D13	Y	Hsa -miR-10b	Sample 43	Hsa -miR-10b	UNKN	26.098
Hsa -miR-10b-Sample 44	D15	Y	Hsa -miR-10b	Sample 44	Hsa -miR-10b	UNKN	29.36
Hsa -miR-10b-Sample 44	D16	Y	Hsa -miR-10b	Sample 44	Hsa -miR-10b	UNKN	29.333
Hsa -miR-10b-Sample 45	D18	Y	Hsa -miR-10b	Sample 45	Hsa -miR-10b	UNKN	28.935
Hsa -miR-10b-Sample 45	D17	Y	Hsa -miR-10b	Sample 45	Hsa -miR-10b	UNKN	29.272
Hsa -miR-10b-Sample 46	D19	Y	Hsa -miR-10b	Sample 46	Hsa -miR-10b	UNKN	27.296
Hsa -miR-10b-Sample 46	D20	Y	Hsa -miR-10b	Sample 46	Hsa -miR-10b	UNKN	27.479
Hsa -miR-10b-Sample 47	D22	Y	Hsa -miR-10b	Sample 47	Hsa -miR-10b	UNKN	34.532
Hsa -miR-10b-Sample 47	D21	Y	Hsa -miR-10b	Sample 47	Hsa -miR-10b	UNKN	34.557
Hsa -miR-10b-Sample 48	D24	Y	Hsa -miR-10b	Sample 48	Hsa -miR-10b	UNKN	30.46
Hsa -miR-10b-Sample 48	D23	Y	Hsa -miR-10b	Sample 48	Hsa -miR-10b	UNKN	30.162
Hsa -miR-10b-Sample 49	E2	Y	Hsa -miR-10b	Sample 49	Hsa -miR-10b	UNKN	27.982
Hsa -miR-10b-Sample 49	E1	Y	Hsa -miR-10b	Sample 49	Hsa -miR-10b	UNKN	28.142
Hsa -miR-10b-Sample 5	A10	Y	Hsa -miR-10b	Sample 5	Hsa -miR-10b	UNKN	24.929
Hsa -miR-10b-Sample 5	A9	Y	Hsa -miR-10b	Sample 5	Hsa -miR-10b	UNKN	24.88
Hsa -miR-10b-Sample 50	E3	Y	Hsa -miR-10b	Sample 50	Hsa -miR-10b	UNKN	26.614
Hsa -miR-10b-Sample 50	E4	Y	Hsa -miR-10b	Sample 50	Hsa -miR-10b	UNKN	26.577
Hsa -miR-10b-Sample 51	E6	N	Hsa -miR-10b	Sample 51	Hsa -miR-10b	UNKN
Hsa -miR-10b-Sample 51	E5	Y	Hsa -miR-10b	Sample 51	Hsa -miR-10b	UNKN	36.744
Hsa -miR-10b-Sample 52	E8	Y	Hsa -miR-10b	Sample 52	Hsa -miR-10b	UNKN	30.012
Hsa -miR-10b-Sample 52	E7	Y	Hsa -miR-10b	Sample 52	Hsa -miR-10b	UNKN	29.586
Hsa -miR-10b-Sample 53	E9	N	Hsa -miR-10b	Sample 53	Hsa -miR-10b	UNKN
Hsa -miR-10b-Sample 53	E10	Y	Hsa -miR-10b	Sample 53	Hsa -miR-10b	UNKN	36.074
Hsa -miR-10b-Sample 54	E11	Y	Hsa -miR-10b	Sample 54	Hsa -miR-10b	UNKN	28.415
Hsa -miR-10b-Sample 54	E12	Y	Hsa -miR-10b	Sample 54	Hsa -miR-10b	UNKN	28.482
Hsa -miR-10b-Sample 55	E14	Y	Hsa -miR-10b	Sample 55	Hsa -miR-10b	UNKN	33.521
Hsa -miR-10b-Sample 55	E13	Y	Hsa -miR-10b	Sample 55	Hsa -miR-10b	UNKN	32.852
Hsa -miR-10b-Sample 56	E16	Y	Hsa -miR-10b	Sample 56	Hsa -miR-10b	UNKN	27.442
Hsa -miR-10b-Sample 56	E15	Y	Hsa -miR-10b	Sample 56	Hsa -miR-10b	UNKN	27.369
Hsa -miR-10b-Sample 57	E18	N	Hsa -miR-10b	Sample 57	Hsa -miR-10b	UNKN
Hsa -miR-10b-Sample 57	E17	N	Hsa -miR-10b	Sample 57	Hsa -miR-10b	UNKN
Hsa -miR-10b-Sample 58	E19	Y	Hsa -miR-10b	Sample 58	Hsa -miR-10b	UNKN	27.992
Hsa -miR-10b-Sample 58	E20	Y	Hsa -miR-10b	Sample 58	Hsa -miR-10b	UNKN	27.723
Hsa -miR-10b-Sample 59	E22	Y	Hsa -miR-10b	Sample 59	Hsa -miR-10b	UNKN	27.381
Hsa -miR-10b-Sample 59	E21	Y	Hsa -miR-10b	Sample 59	Hsa -miR-10b	UNKN	27.468
Hsa -miR-10b-Sample 6	A12	Y	Hsa -miR-10b	Sample 6	Hsa -miR-10b	UNKN	25.659
Hsa -miR-10b-Sample 6	A11	Y	Hsa -miR-10b	Sample 6	Hsa -miR-10b	UNKN	25.555
Hsa -miR-10b-Sample 60	E23	Y	Hsa -miR-10b	Sample 60	Hsa -miR-10b	UNKN	27.051
Hsa -miR-10b-Sample 60	E24	Y	Hsa -miR-10b	Sample 60	Hsa -miR-10b	UNKN	26.967
Hsa -miR-10b-Sample 61	F2	Y	Hsa -miR-10b	Sample 61	Hsa -miR-10b	UNKN	26.74
Hsa -miR-10b-Sample 61	F1	Y	Hsa -miR-10b	Sample 61	Hsa -miR-10b	UNKN	26.684
Hsa -miR-10b-Sample 62	F3	Y	Hsa -miR-10b	Sample 62	Hsa -miR-10b	UNKN	28.85
Hsa -miR-10b-Sample 62	F4	Y	Hsa -miR-10b	Sample 62	Hsa -miR-10b	UNKN	28.645
Hsa -miR-10b-Sample 63	F6	Y	Hsa -miR-10b	Sample 63	Hsa -miR-10b	UNKN	27.04
Hsa -miR-10b-Sample 63	F5	Y	Hsa -miR-10b	Sample 63	Hsa -miR-10b	UNKN	27.122
Hsa -miR-10b-Sample 64	F8	Y	Hsa -miR-10b	Sample 64	Hsa -miR-10b	UNKN	26.996
Hsa -miR-10b-Sample 64	F7	Y	Hsa -miR-10b	Sample 64	Hsa -miR-10b	UNKN	27.035
Hsa -miR-10b-Sample 65	F9	N	Hsa -miR-10b	Sample 65	Hsa -miR-10b	UNKN
Hsa -miR-10b-Sample 65	F10	N	Hsa -miR-10b	Sample 65	Hsa -miR-10b	UNKN
Hsa -miR-10b-Sample 66	F11	Y	Hsa -miR-10b	Sample 66	Hsa -miR-10b	UNKN	28.203
Hsa -miR-10b-Sample 66	F12	Y	Hsa -miR-10b	Sample 66	Hsa -miR-10b	UNKN	28.398
Hsa -miR-10b-Sample 67	F13	Y	Hsa -miR-10b	Sample 67	Hsa -miR-10b	UNKN	29.849
Hsa -miR-10b-Sample 67	F14	Y	Hsa -miR-10b	Sample 67	Hsa -miR-10b	UNKN	29.727
Hsa -miR-10b-Sample 68	F15	Y	Hsa -miR-10b	Sample 68	Hsa -miR-10b	UNKN	29.79
Hsa -miR-10b-Sample 68	F16	Y	Hsa -miR-10b	Sample 68	Hsa -miR-10b	UNKN	29.932
Hsa -miR-10b-Sample 69	F17	Y	Hsa -miR-10b	Sample 69	Hsa -miR-10b	UNKN	24.772
Hsa -miR-10b-Sample 69	F18	Y	Hsa -miR-10b	Sample 69	Hsa -miR-10b	UNKN	24.784
Hsa -miR-10b-Sample 7	A13	Y	Hsa -miR-10b	Sample 7	Hsa -miR-10b	UNKN	24.914
Hsa -miR-10b-Sample 7	A14	Y	Hsa -miR-10b	Sample 7	Hsa -miR-10b	UNKN	24.842
Hsa -miR-10b-Sample 70	F19	Y	Hsa -miR-10b	Sample 70	Hsa -miR-10b	UNKN	34.971
Hsa -miR-10b-Sample 70	F20	N	Hsa -miR-10b	Sample 70	Hsa -miR-10b	UNKN
Hsa -miR-10b-Sample 71	F22	Y	Hsa -miR-10b	Sample 71	Hsa -miR-10b	UNKN	25.976
Hsa -miR-10b-Sample 71	F21	Y	Hsa -miR-10b	Sample 71	Hsa -miR-10b	UNKN	25.905
Hsa -miR-10b-Sample 72	F24	Y	Hsa -miR-10b	Sample 72	Hsa -miR-10b	UNKN	25.786
Hsa -miR-10b-Sample 72	F23	Y	Hsa -miR-10b	Sample 72	Hsa -miR-10b	UNKN	25.796
Hsa -miR-10b-Sample 73	G2	Y	Hsa -miR-10b	Sample 73	Hsa -miR-10b	UNKN	29.397
Hsa -miR-10b-Sample 73	G1	Y	Hsa -miR-10b	Sample 73	Hsa -miR-10b	UNKN	29.373
Hsa -miR-10b-Sample 74	G4	Y	Hsa -miR-10b	Sample 74	Hsa -miR-10b	UNKN	27.066
Hsa -miR-10b-Sample 74	G3	Y	Hsa -miR-10b	Sample 74	Hsa -miR-10b	UNKN	27.024
Hsa -miR-10b-Sample 75	G6	Y	Hsa -miR-10b	Sample 75	Hsa -miR-10b	UNKN	28.192
Hsa -miR-10b-Sample 75	G5	Y	Hsa -miR-10b	Sample 75	Hsa -miR-10b	UNKN	28.403
Hsa -miR-10b-Sample 76	G7	Y	Hsa -miR-10b	Sample 76	Hsa -miR-10b	UNKN	36.219
Hsa -miR-10b-Sample 76	G8	N	Hsa -miR-10b	Sample 76	Hsa -miR-10b	UNKN
Hsa -miR-10b-Sample 77	G10	Y	Hsa -miR-10b	Sample 77	Hsa -miR-10b	UNKN	29.45
Hsa -miR-10b-Sample 77	G9	Y	Hsa -miR-10b	Sample 77	Hsa -miR-10b	UNKN	29.058
Hsa -miR-10b-Sample 78	G12	N	Hsa -miR-10b	Sample 78	Hsa -miR-10b	UNKN
Hsa -miR-10b-Sample 78	G11	N	Hsa -miR-10b	Sample 78	Hsa -miR-10b	UNKN
Hsa -miR-10b-Sample 79	G13	Y	Hsa -miR-10b	Sample 79	Hsa -miR-10b	UNKN	28.595
Hsa -miR-10b-Sample 79	G14	Y	Hsa -miR-10b	Sample 79	Hsa -miR-10b	UNKN	28.763
Hsa -miR-10b-Sample 8	A16	Y	Hsa -miR-10b	Sample 8	Hsa -miR-10b	UNKN	29.437
Hsa -miR-10b-Sample 8	A15	Y	Hsa -miR-10b	Sample 8	Hsa -miR-10b	UNKN	29.53
Hsa -miR-10b-Sample 80	G15	Y	Hsa -miR-10b	Sample 80	Hsa -miR-10b	UNKN	29.69
Hsa -miR-10b-Sample 80	G16	Y	Hsa -miR-10b	Sample 80	Hsa -miR-10b	UNKN	29.826
Hsa -miR-10b-Sample 81	G18	Y	Hsa -miR-10b	Sample 81	Hsa -miR-10b	UNKN	32.764
Hsa -miR-10b-Sample 81	G17	Y	Hsa -miR-10b	Sample 81	Hsa -miR-10b	UNKN	31.973
Hsa -miR-10b-Sample 82	G20	Y	Hsa -miR-10b	Sample 82	Hsa -miR-10b	UNKN	33.082
Hsa -miR-10b-Sample 82	G19	Y	Hsa -miR-10b	Sample 82	Hsa -miR-10b	UNKN	33.086
Hsa -miR-10b-Sample 83	G22	Y	Hsa -miR-10b	Sample 83	Hsa -miR-10b	UNKN	28.002
Hsa -miR-10b-Sample 83	G21	Y	Hsa -miR-10b	Sample 83	Hsa -miR-10b	UNKN	28.305
Hsa -miR-10b-Sample 84	G24	Y	Hsa -miR-10b	Sample 84	Hsa -miR-10b	UNKN	25.066
Hsa -miR-10b-Sample 84	G23	Y	Hsa -miR-10b	Sample 84	Hsa -miR-10b	UNKN	24.843
Hsa -miR-10b-Sample 85	H2	Y	Hsa -miR-10b	Sample 85	Hsa -miR-10b	UNKN	26.326
Hsa -miR-10b-Sample 85	H1	Y	Hsa -miR-10b	Sample 85	Hsa -miR-10b	UNKN	26.21
Hsa -miR-10b-Sample 86	H3	Y	Hsa -miR-10b	Sample 86	Hsa -miR-10b	UNKN	27.436
Hsa -miR-10b-Sample 86	H4	Y	Hsa -miR-10b	Sample 86	Hsa -miR-10b	UNKN	27.683
Hsa -miR-10b-Sample 87	H5	Y	Hsa -miR-10b	Sample 87	Hsa -miR-10b	UNKN	27.459
Hsa -miR-10b-Sample 87	H6	Y	Hsa -miR-10b	Sample 87	Hsa -miR-10b	UNKN	27.247
Hsa -miR-10b-Sample 88	H8	Y	Hsa -miR-10b	Sample 88	Hsa -miR-10b	UNKN	28.095
Hsa -miR-10b-Sample 88	H7	Y	Hsa -miR-10b	Sample 88	Hsa -miR-10b	UNKN	27.795
Hsa -miR-10b-Sample 89	H10	Y	Hsa -miR-10b	Sample 89	Hsa -miR-10b	UNKN	28.209
Hsa -miR-10b-Sample 89	H9	Y	Hsa -miR-10b	Sample 89	Hsa -miR-10b	UNKN	28.245
Hsa -miR-10b-Sample 9	A17	Y	Hsa -miR-10b	Sample 9	Hsa -miR-10b	UNKN	25.966
Hsa -miR-10b-Sample 9	A18	Y	Hsa -miR-10b	Sample 9	Hsa -miR-10b	UNKN	25.936
Hsa -miR-10b-Sample 90	H12	Y	Hsa -miR-10b	Sample 90	Hsa -miR-10b	UNKN	30.586
Hsa -miR-10b-Sample 90	H11	Y	Hsa -miR-10b	Sample 90	Hsa -miR-10b	UNKN	30.549
Hsa -miR-10b-Sample 91	H13	Y	Hsa -miR-10b	Sample 91	Hsa -miR-10b	UNKN	31.789
Hsa -miR-10b-Sample 91	H14	Y	Hsa -miR-10b	Sample 91	Hsa -miR-10b	UNKN	32.261
Hsa -miR-10b-Sample 92	H15	Y	Hsa -miR-10b	Sample 92	Hsa -miR-10b	UNKN	26.85
Hsa -miR-10b-Sample 92	H16	Y	Hsa -miR-10b	Sample 92	Hsa -miR-10b	UNKN	26.716
Hsa -miR-10b-Sample 93	H18	N	Hsa -miR-10b	Sample 93	Hsa -miR-10b	UNKN
Hsa -miR-10b-Sample 93	H17	N	Hsa -miR-10b	Sample 93	Hsa -miR-10b	UNKN
Hsa -miR-10b-Sample 94	H20	Y	Hsa -miR-10b	Sample 94	Hsa -miR-10b	UNKN	32.117
Hsa -miR-10b-Sample 94	H19	Y	Hsa -miR-10b	Sample 94	Hsa -miR-10b	UNKN	32.341
Hsa -miR-10b-Sample 95	H21	Y	Hsa -miR-10b	Sample 95	Hsa -miR-10b	UNKN	28.812
Hsa -miR-10b-Sample 95	H22	Y	Hsa -miR-10b	Sample 95	Hsa -miR-10b	UNKN	28.38
Hsa -miR-10b-Sample 96	H24	Y	Hsa -miR-10b	Sample 96	Hsa -miR-10b	UNKN	39.333
Hsa -miR-10b-Sample 96	H23	Y	Hsa -miR-10b	Sample 96	Hsa -miR-10b	UNKN	38.111
Hsa -miR-10b-Sample 97	I1	Y	Hsa -miR-10b	Sample 97	Hsa -miR-10b	UNKN	28.261
Hsa -miR-10b-Sample 97	I2	Y	Hsa -miR-10b	Sample 97	Hsa -miR-10b	UNKN	28.182
Hsa -miR-10b-Sample 98	I4	Y	Hsa -miR-10b	Sample 98	Hsa -miR-10b	UNKN	28.515
Hsa -miR-10b-Sample 98	I3	Y	Hsa -miR-10b	Sample 98	Hsa -miR-10b	UNKN	28.561
Hsa -miR-10b-Sample 99	I6	Y	Hsa -miR-10b	Sample 99	Hsa -miR-10b	UNKN	30.64
Hsa -miR-10b-Sample 99	I5	Y	Hsa -miR-10b	Sample 99	Hsa -miR-10b	UNKN	30.391
Hsa -miR-140-3p-NTC	I9	N	Hsa -miR-140-3p	NTC	Hsa-miR-140-3p	NTC
Hsa -miR-140-3p-NTC	I10	N	Hsa -miR-140-3p	NTC	Hsa-miR-140-3p	NTC
Hsa -miR-140-3p-Sample 1	A1	Y	Hsa -miR-140-3p	Sample 1	Hsa-miR-140-3p	UNKN	22.392
Hsa -miR-140-3p-Sample 1	A2	Y	Hsa -miR-140-3p	Sample 1	Hsa-miR-140-3p	UNKN	23.162
Hsa -miR-140-3p-Sample 10	A19	Y	Hsa -miR-140-3p	Sample 10	Hsa-miR-140-3p	UNKN	20.645
Hsa -miR-140-3p-Sample 10	A20	Y	Hsa -miR-140-3p	Sample 10	Hsa-miR-140-3p	UNKN	20.622
Hsa -miR-140-3p-Sample 100	I7	Y	Hsa -miR-140-3p	Sample 100	Hsa-miR-140-3p	UNKN	22.92
Hsa -miR-140-3p-Sample 100	I8	Y	Hsa -miR-140-3p	Sample 100	Hsa-miR-140-3p	UNKN	22.979
Hsa -miR-140-3p-Sample 11	A22	Y	Hsa -miR-140-3p	Sample 11	Hsa-miR-140-3p	UNKN	23.587
Hsa -miR-140-3p-Sample 11	A21	Y	Hsa -miR-140-3p	Sample 11	Hsa-miR-140-3p	UNKN	23.723
Hsa -miR-140-3p-Sample 12	A24	Y	Hsa -miR-140-3p	Sample 12	Hsa-miR-140-3p	UNKN	22.851
Hsa -miR-140-3p-Sample 12	A23	Y	Hsa -miR-140-3p	Sample 12	Hsa-miR-140-3p	UNKN	30.399
Hsa -miR-140-3p-Sample 13	B2	Y	Hsa -miR-140-3p	Sample 13	Hsa-miR-140-3p	UNKN	23.778
Hsa -miR-140-3p-Sample 13	B1	Y	Hsa -miR-140-3p	Sample 13	Hsa-miR-140-3p	UNKN	23.44
Hsa -miR-140-3p-Sample 14	B3	Y	Hsa -miR-140-3p	Sample 14	Hsa-miR-140-3p	UNKN	22.825
Hsa -miR-140-3p-Sample 14	B4	Y	Hsa -miR-140-3p	Sample 14	Hsa-miR-140-3p	UNKN	23.176
Hsa -miR-140-3p-Sample 15	B6	Y	Hsa -miR-140-3p	Sample 15	Hsa-miR-140-3p	UNKN	23.487
Hsa -miR-140-3p-Sample 15	B5	Y	Hsa -miR-140-3p	Sample 15	Hsa-miR-140-3p	UNKN	23.332
Hsa -miR-140-3p-Sample 16	B8	Y	Hsa -miR-140-3p	Sample 16	Hsa-miR-140-3p	UNKN	21.288
Hsa -miR-140-3p-Sample 16	B7	Y	Hsa -miR-140-3p	Sample 16	Hsa-miR-140-3p	UNKN	21.065
Hsa -miR-140-3p-Sample 17	B10	Y	Hsa -miR-140-3p	Sample 17	Hsa-miR-140-3p	UNKN	22.373
Hsa -miR-140-3p-Sample 17	B9	Y	Hsa -miR-140-3p	Sample 17	Hsa-miR-140-3p	UNKN	22.152
Hsa -miR-140-3p-Sample 18	B12	Y	Hsa -miR-140-3p	Sample 18	Hsa-miR-140-3p	UNKN	21.945
Hsa -miR-140-3p-Sample 18	B11	Y	Hsa -miR-140-3p	Sample 18	Hsa-miR-140-3p	UNKN	21.701
Hsa -miR-140-3p-Sample 19	B13	Y	Hsa -miR-140-3p	Sample 19	Hsa-miR-140-3p	UNKN	20.831
Hsa -miR-140-3p-Sample 19	B14	Y	Hsa -miR-140-3p	Sample 19	Hsa-miR-140-3p	UNKN	21.214
Hsa -miR-140-3p-Sample 2	A4	Y	Hsa -miR-140-3p	Sample 2	Hsa-miR-140-3p	UNKN	21.257
Hsa -miR-140-3p-Sample 2	A3	Y	Hsa -miR-140-3p	Sample 2	Hsa-miR-140-3p	UNKN	20.777
Hsa -miR-140-3p-Sample 20	B16	Y	Hsa -miR-140-3p	Sample 20	Hsa-miR-140-3p	UNKN	22.346
Hsa -miR-140-3p-Sample 20	B15	Y	Hsa -miR-140-3p	Sample 20	Hsa-miR-140-3p	UNKN	22.156
Hsa -miR-140-3p-Sample 21	B17	Y	Hsa -miR-140-3p	Sample 21	Hsa-miR-140-3p	UNKN	22.298
Hsa -miR-140-3p-Sample 21	B18	Y	Hsa -miR-140-3p	Sample 21	Hsa-miR-140-3p	UNKN	22.425
Hsa -miR-140-3p-Sample 22	B20	Y	Hsa -miR-140-3p	Sample 22	Hsa-miR-140-3p	UNKN	20.553
Hsa -miR-140-3p-Sample 22	B19	Y	Hsa -miR-140-3p	Sample 22	Hsa-miR-140-3p	UNKN	20.012
Hsa -miR-140-3p-Sample 23	B21	Y	Hsa -miR-140-3p	Sample 23	Hsa-miR-140-3p	UNKN	22.048
Hsa -miR-140-3p-Sample 23	B22	Y	Hsa -miR-140-3p	Sample 23	Hsa-miR-140-3p	UNKN	22.301
Hsa -miR-140-3p-Sample 24	B23	Y	Hsa -miR-140-3p	Sample 24	Hsa-miR-140-3p	UNKN	23.637
Hsa -miR-140-3p-Sample 24	B24	Y	Hsa -miR-140-3p	Sample 24	Hsa-miR-140-3p	UNKN	24.554
Hsa -miR-140-3p-Sample 25	C2	Y	Hsa -miR-140-3p	Sample 25	Hsa-miR-140-3p	UNKN	23.289
Hsa -miR-140-3p-Sample 25	C1	Y	Hsa -miR-140-3p	Sample 25	Hsa-miR-140-3p	UNKN	23.316
Hsa -miR-140-3p-Sample 26	C4	Y	Hsa -miR-140-3p	Sample 26	Hsa-miR-140-3p	UNKN	21.985
Hsa -miR-140-3p-Sample 26	C3	Y	Hsa -miR-140-3p	Sample 26	Hsa-miR-140-3p	UNKN	21.863
Hsa -miR-140-3p-Sample 27	C5	Y	Hsa -miR-140-3p	Sample 27	Hsa-miR-140-3p	UNKN	20.975
Hsa -miR-140-3p-Sample 27	C6	Y	Hsa -miR-140-3p	Sample 27	Hsa-miR-140-3p	UNKN	21.058
Hsa -miR-140-3p-Sample 28	C7	Y	Hsa -miR-140-3p	Sample 28	Hsa-miR-140-3p	UNKN	22.913
Hsa -miR-140-3p-Sample 28	C8	Y	Hsa -miR-140-3p	Sample 28	Hsa-miR-140-3p	UNKN	22.897
Hsa -miR-140-3p-Sample 29	C10	Y	Hsa -miR-140-3p	Sample 29	Hsa-miR-140-3p	UNKN	22.076
Hsa -miR-140-3p-Sample 29	C9	Y	Hsa -miR-140-3p	Sample 29	Hsa-miR-140-3p	UNKN	22.038
Hsa -miR-140-3p-Sample 3	A6	Y	Hsa -miR-140-3p	Sample 3	Hsa-miR-140-3p	UNKN	22.337
Hsa -miR-140-3p-Sample 3	A5	Y	Hsa -miR-140-3p	Sample 3	Hsa-miR-140-3p	UNKN	22.134
Hsa -miR-140-3p-Sample 30	C12	Y	Hsa -miR-140-3p	Sample 30	Hsa-miR-140-3p	UNKN	23.187
Hsa -miR-140-3p-Sample 30	C11	Y	Hsa -miR-140-3p	Sample 30	Hsa-miR-140-3p	UNKN	23.194
Hsa -miR-140-3p-Sample 31	C13	Y	Hsa -miR-140-3p	Sample 31	Hsa-miR-140-3p	UNKN	24.037
Hsa -miR-140-3p-Sample 31	C14	Y	Hsa -miR-140-3p	Sample 31	Hsa-miR-140-3p	UNKN	24.096
Hsa -miR-140-3p-Sample 32	C16	Y	Hsa -miR-140-3p	Sample 32	Hsa-miR-140-3p	UNKN	21.838
Hsa -miR-140-3p-Sample 32	C15	Y	Hsa -miR-140-3p	Sample 32	Hsa-miR-140-3p	UNKN	21.856
Hsa -miR-140-3p-Sample 33	C18	Y	Hsa -miR-140-3p	Sample 33	Hsa-miR-140-3p	UNKN	22.767
Hsa -miR-140-3p-Sample 33	C17	Y	Hsa -miR-140-3p	Sample 33	Hsa-miR-140-3p	UNKN	22.735
Hsa -miR-140-3p-Sample 34	C19	Y	Hsa -miR-140-3p	Sample 34	Hsa-miR-140-3p	UNKN	21.727
Hsa -miR-140-3p-Sample 34	C20	Y	Hsa -miR-140-3p	Sample 34	Hsa-miR-140-3p	UNKN	21.87
Hsa -miR-140-3p-Sample 35	C22	Y	Hsa -miR-140-3p	Sample 35	Hsa-miR-140-3p	UNKN	22.614
Hsa -miR-140-3p-Sample 35	C21	Y	Hsa -miR-140-3p	Sample 35	Hsa-miR-140-3p	UNKN	22.586
Hsa -miR-140-3p-Sample 36	C24	Y	Hsa -miR-140-3p	Sample 36	Hsa-miR-140-3p	UNKN	21.761
Hsa -miR-140-3p-Sample 36	C23	Y	Hsa -miR-140-3p	Sample 36	Hsa-miR-140-3p	UNKN	21.878
Hsa -miR-140-3p-Sample 37	D1	Y	Hsa -miR-140-3p	Sample 37	Hsa-miR-140-3p	UNKN	21.385
Hsa -miR-140-3p-Sample 37	D2	Y	Hsa -miR-140-3p	Sample 37	Hsa-miR-140-3p	UNKN	21.327
Hsa -miR-140-3p-Sample 38	D3	Y	Hsa -miR-140-3p	Sample 38	Hsa-miR-140-3p	UNKN	22.484
Hsa -miR-140-3p-Sample 38	D4	Y	Hsa -miR-140-3p	Sample 38	Hsa-miR-140-3p	UNKN	22.559
Hsa -miR-140-3p-Sample 39	D6	Y	Hsa -miR-140-3p	Sample 39	Hsa-miR-140-3p	UNKN	21.985
Hsa -miR-140-3p-Sample 39	D5	Y	Hsa -miR-140-3p	Sample 39	Hsa-miR-140-3p	UNKN	22.096
Hsa -miR-140-3p-Sample 4	A7	Y	Hsa -miR-140-3p	Sample 4	Hsa-miR-140-3p	UNKN	22.27
Hsa -miR-140-3p-Sample 4	A8	Y	Hsa -miR-140-3p	Sample 4	Hsa-miR-140-3p	UNKN	22.577
Hsa -miR-140-3p-Sample 40	D8	Y	Hsa -miR-140-3p	Sample 40	Hsa-miR-140-3p	UNKN	23.994
Hsa -miR-140-3p-Sample 40	D7	Y	Hsa -miR-140-3p	Sample 40	Hsa-miR-140-3p	UNKN	23.992
Hsa -miR-140-3p-Sample 41	D9	Y	Hsa -miR-140-3p	Sample 41	Hsa-miR-140-3p	UNKN	21.711
Hsa -miR-140-3p-Sample 41	D10	Y	Hsa -miR-140-3p	Sample 41	Hsa-miR-140-3p	UNKN	21.565
Hsa -miR-140-3p-Sample 42	D11	Y	Hsa -miR-140-3p	Sample 42	Hsa-miR-140-3p	UNKN	22.178
Hsa -miR-140-3p-Sample 42	D12	Y	Hsa -miR-140-3p	Sample 42	Hsa-miR-140-3p	UNKN	22.415
Hsa -miR-140-3p-Sample 43	D14	Y	Hsa -miR-140-3p	Sample 43	Hsa-miR-140-3p	UNKN	22.022
Hsa -miR-140-3p-Sample 43	D13	Y	Hsa -miR-140-3p	Sample 43	Hsa-miR-140-3p	UNKN	22.123
Hsa -miR-140-3p-Sample 44	D15	Y	Hsa -miR-140-3p	Sample 44	Hsa-miR-140-3p	UNKN	22.441
Hsa -miR-140-3p-Sample 44	D16	Y	Hsa -miR-140-3p	Sample 44	Hsa-miR-140-3p	UNKN	22.511
Hsa -miR-140-3p-Sample 45	D18	Y	Hsa -miR-140-3p	Sample 45	Hsa-miR-140-3p	UNKN	22.969
Hsa -miR-140-3p-Sample 45	D17	Y	Hsa -miR-140-3p	Sample 45	Hsa-miR-140-3p	UNKN	22.974
Hsa -miR-140-3p-Sample 46	D20	Y	Hsa -miR-140-3p	Sample 46	Hsa-miR-140-3p	UNKN	23.525
Hsa -miR-140-3p-Sample 46	D19	Y	Hsa -miR-140-3p	Sample 46	Hsa-miR-140-3p	UNKN	23.729
Hsa -miR-140-3p-Sample 47	D22	Y	Hsa -miR-140-3p	Sample 47	Hsa-miR-140-3p	UNKN	22.884
Hsa -miR-140-3p-Sample 47	D21	Y	Hsa -miR-140-3p	Sample 47	Hsa-miR-140-3p	UNKN	22.934
Hsa -miR-140-3p-Sample 48	D23	Y	Hsa -miR-140-3p	Sample 48	Hsa-miR-140-3p	UNKN	23.508
Hsa -miR-140-3p-Sample 48	D24	Y	Hsa -miR-140-3p	Sample 48	Hsa-miR-140-3p	UNKN	23.191
Hsa -miR-140-3p-Sample 49	E2	Y	Hsa -miR-140-3p	Sample 49	Hsa-miR-140-3p	UNKN	24.327
Hsa -miR-140-3p-Sample 49	E1	Y	Hsa -miR-140-3p	Sample 49	Hsa-miR-140-3p	UNKN	24.386
Hsa -miR-140-3p-Sample 5	A9	Y	Hsa -miR-140-3p	Sample 5	Hsa-miR-140-3p	UNKN	21.589
Hsa -miR-140-3p-Sample 5	A10	Y	Hsa -miR-140-3p	Sample 5	Hsa-miR-140-3p	UNKN	21.765
Hsa -miR-140-3p-Sample 50	E3	Y	Hsa -miR-140-3p	Sample 50	Hsa-miR-140-3p	UNKN	22.915
Hsa -miR-140-3p-Sample 50	E4	Y	Hsa -miR-140-3p	Sample 50	Hsa-miR-140-3p	UNKN	22.88
Hsa -miR-140-3p-Sample 51	E5	Y	Hsa -miR-140-3p	Sample 51	Hsa-miR-140-3p	UNKN	25.21
Hsa -miR-140-3p-Sample 51	E6	Y	Hsa -miR-140-3p	Sample 51	Hsa-miR-140-3p	UNKN	25.225
Hsa -miR-140-3p-Sample 52	E8	Y	Hsa -miR-140-3p	Sample 52	Hsa-miR-140-3p	UNKN	23.864
Hsa -miR-140-3p-Sample 52	E7	Y	Hsa -miR-140-3p	Sample 52	Hsa-miR-140-3p	UNKN	23.743
Hsa -miR-140-3p-Sample 53	E9	Y	Hsa -miR-140-3p	Sample 53	Hsa-miR-140-3p	UNKN	24.775
Hsa -miR-140-3p-Sample 53	E10	Y	Hsa -miR-140-3p	Sample 53	Hsa-miR-140-3p	UNKN	24.751
Hsa -miR-140-3p-Sample 54	E12	Y	Hsa -miR-140-3p	Sample 54	Hsa-miR-140-3p	UNKN	21.835
Hsa -miR-140-3p-Sample 54	E11	Y	Hsa -miR-140-3p	Sample 54	Hsa-miR-140-3p	UNKN	21.743
Hsa -miR-140-3p-Sample 55	E13	Y	Hsa -miR-140-3p	Sample 55	Hsa-miR-140-3p	UNKN	23.051
Hsa -miR-140-3p-Sample 55	E14	Y	Hsa -miR-140-3p	Sample 55	Hsa-miR-140-3p	UNKN	23.006
Hsa -miR-140-3p-Sample 56	E15	Y	Hsa -miR-140-3p	Sample 56	Hsa-miR-140-3p	UNKN	21.734
Hsa -miR-140-3p-Sample 56	E16	Y	Hsa -miR-140-3p	Sample 56	Hsa-miR-140-3p	UNKN	21.69
Hsa -miR-140-3p-Sample 57	E17	Y	Hsa -miR-140-3p	Sample 57	Hsa-miR-140-3p	UNKN	23.737
Hsa -miR-140-3p-Sample 57	E18	Y	Hsa -miR-140-3p	Sample 57	Hsa-miR-140-3p	UNKN	23.692
Hsa -miR-140-3p-Sample 58	E19	Y	Hsa -miR-140-3p	Sample 58	Hsa-miR-140-3p	UNKN	20.999
Hsa -miR-140-3p-Sample 58	E20	Y	Hsa -miR-140-3p	Sample 58	Hsa-miR-140-3p	UNKN	20.954
Hsa -miR-140-3p-Sample 59	E21	Y	Hsa -miR-140-3p	Sample 59	Hsa-miR-140-3p	UNKN	21.573
Hsa -miR-140-3p-Sample 59	E22	Y	Hsa -miR-140-3p	Sample 59	Hsa-miR-140-3p	UNKN	21.544
Hsa -miR-140-3p-Sample 6	A12	Y	Hsa -miR-140-3p	Sample 6	Hsa-miR-140-3p	UNKN	21.868
Hsa -miR-140-3p-Sample 6	A11	Y	Hsa -miR-140-3p	Sample 6	Hsa-miR-140-3p	UNKN	21.817
Hsa -miR-140-3p-Sample 60	E23	Y	Hsa -miR-140-3p	Sample 60	Hsa-miR-140-3p	UNKN	21.598
Hsa -miR-140-3p-Sample 60	E24	Y	Hsa -miR-140-3p	Sample 60	Hsa-miR-140-3p	UNKN	21.625
Hsa -miR-140-3p-Sample 61	F2	Y	Hsa -miR-140-3p	Sample 61	Hsa-miR-140-3p	UNKN	21.468
Hsa -miR-140-3p-Sample 61	F1	Y	Hsa -miR-140-3p	Sample 61	Hsa-miR-140-3p	UNKN	21.308
Hsa -miR-140-3p-Sample 62	F4	Y	Hsa -miR-140-3p	Sample 62	Hsa-miR-140-3p	UNKN	23.378
Hsa -miR-140-3p-Sample 62	F3	Y	Hsa -miR-140-3p	Sample 62	Hsa-miR-140-3p	UNKN	23.319
Hsa -miR-140-3p-Sample 63	F5	Y	Hsa -miR-140-3p	Sample 63	Hsa-miR-140-3p	UNKN	22.947
Hsa -miR-140-3p-Sample 63	F6	Y	Hsa -miR-140-3p	Sample 63	Hsa-miR-140-3p	UNKN	22.926
Hsa -miR-140-3p-Sample 64	F7	Y	Hsa -miR-140-3p	Sample 64	Hsa-miR-140-3p	UNKN	22.82
Hsa -miR-140-3p-Sample 64	F8	Y	Hsa -miR-140-3p	Sample 64	Hsa-miR-140-3p	UNKN	22.691
Hsa -miR-140-3p-Sample 65	F10	Y	Hsa -miR-140-3p	Sample 65	Hsa-miR-140-3p	UNKN	24.264
Hsa -miR-140-3p-Sample 65	F9	Y	Hsa -miR-140-3p	Sample 65	Hsa-miR-140-3p	UNKN	24.219
Hsa -miR-140-3p-Sample 66	F11	Y	Hsa -miR-140-3p	Sample 66	Hsa-miR-140-3p	UNKN	22.712
Hsa -miR-140-3p-Sample 66	F12	Y	Hsa -miR-140-3p	Sample 66	Hsa-miR-140-3p	UNKN	22.718
Hsa -miR-140-3p-Sample 67	F13	Y	Hsa -miR-140-3p	Sample 67	Hsa-miR-140-3p	UNKN	24.67
Hsa -miR-140-3p-Sample 67	F14	Y	Hsa -miR-140-3p	Sample 67	Hsa-miR-140-3p	UNKN	24.73
Hsa -miR-140-3p-Sample 68	F16	Y	Hsa -miR-140-3p	Sample 68	Hsa-miR-140-3p	UNKN	23.76
Hsa -miR-140-3p-Sample 68	F15	Y	Hsa -miR-140-3p	Sample 68	Hsa-miR-140-3p	UNKN	23.609
Hsa -miR-140-3p-Sample 69	F18	Y	Hsa -miR-140-3p	Sample 69	Hsa-miR-140-3p	UNKN	21.321
Hsa -miR-140-3p-Sample 69	F17	Y	Hsa -miR-140-3p	Sample 69	Hsa-miR-140-3p	UNKN	21.602
Hsa -miR-140-3p-Sample 7	A13	Y	Hsa -miR-140-3p	Sample 7	Hsa-miR-140-3p	UNKN	21.227
Hsa -miR-140-3p-Sample 7	A14	Y	Hsa -miR-140-3p	Sample 7	Hsa-miR-140-3p	UNKN	20.717
Hsa -miR-140-3p-Sample 70	F19	Y	Hsa -miR-140-3p	Sample 70	Hsa-miR-140-3p	UNKN	23.262
Hsa -miR-140-3p-Sample 70	F20	Y	Hsa -miR-140-3p	Sample 70	Hsa-miR-140-3p	UNKN	23.208
Hsa -miR-140-3p-Sample 71	F22	Y	Hsa -miR-140-3p	Sample 71	Hsa-miR-140-3p	UNKN	22.159
Hsa -miR-140-3p-Sample 71	F21	Y	Hsa -miR-140-3p	Sample 71	Hsa-miR-140-3p	UNKN	22.251
Hsa -miR-140-3p-Sample 72	F24	Y	Hsa -miR-140-3p	Sample 72	Hsa-miR-140-3p	UNKN	21.004
Hsa -miR-140-3p-Sample 72	F23	Y	Hsa -miR-140-3p	Sample 72	Hsa-miR-140-3p	UNKN	21.044
Hsa -miR-140-3p-Sample 73	G1	Y	Hsa -miR-140-3p	Sample 73	Hsa-miR-140-3p	UNKN	23.232
Hsa -miR-140-3p-Sample 73	G2	Y	Hsa -miR-140-3p	Sample 73	Hsa-miR-140-3p	UNKN	23.264
Hsa -miR-140-3p-Sample 74	G3	Y	Hsa -miR-140-3p	Sample 74	Hsa-miR-140-3p	UNKN	24.155
Hsa -miR-140-3p-Sample 74	G4	Y	Hsa -miR-140-3p	Sample 74	Hsa-miR-140-3p	UNKN	24.135
Hsa -miR-140-3p-Sample 75	G5	Y	Hsa -miR-140-3p	Sample 75	Hsa-miR-140-3p	UNKN	23.277
Hsa -miR-140-3p-Sample 75	G6	Y	Hsa -miR-140-3p	Sample 75	Hsa-miR-140-3p	UNKN	23.347
Hsa -miR-140-3p-Sample 76	G8	Y	Hsa -miR-140-3p	Sample 76	Hsa-miR-140-3p	UNKN	24.543
Hsa -miR-140-3p-Sample 76	G7	Y	Hsa -miR-140-3p	Sample 76	Hsa-miR-140-3p	UNKN	24.484
Hsa -miR-140-3p-Sample 77	G10	Y	Hsa -miR-140-3p	Sample 77	Hsa-miR-140-3p	UNKN	24.061
Hsa -miR-140-3p-Sample 77	G9	Y	Hsa -miR-140-3p	Sample 77	Hsa-miR-140-3p	UNKN	24.03
Hsa -miR-140-3p-Sample 78	G12	Y	Hsa -miR-140-3p	Sample 78	Hsa-miR-140-3p	UNKN	25.405
Hsa -miR-140-3p-Sample 78	G11	Y	Hsa -miR-140-3p	Sample 78	Hsa-miR-140-3p	UNKN	25.322
Hsa -miR-140-3p-Sample 79	G13	Y	Hsa -miR-140-3p	Sample 79	Hsa-miR-140-3p	UNKN	24.591
Hsa -miR-140-3p-Sample 79	G14	Y	Hsa -miR-140-3p	Sample 79	Hsa-miR-140-3p	UNKN	24.76
Hsa -miR-140-3p-Sample 8	A16	Y	Hsa -miR-140-3p	Sample 8	Hsa-miR-140-3p	UNKN	23.418
Hsa -miR-140-3p-Sample 8	A15	Y	Hsa -miR-140-3p	Sample 8	Hsa-miR-140-3p	UNKN	23.132
Hsa -miR-140-3p-Sample 80	G15	Y	Hsa -miR-140-3p	Sample 80	Hsa-miR-140-3p	UNKN	25.05
Hsa -miR-140-3p-Sample 80	G16	Y	Hsa -miR-140-3p	Sample 80	Hsa-miR-140-3p	UNKN	25.222
Hsa -miR-140-3p-Sample 81	G18	Y	Hsa -miR-140-3p	Sample 81	Hsa-miR-140-3p	UNKN	24.65
Hsa -miR-140-3p-Sample 81	G17	Y	Hsa -miR-140-3p	Sample 81	Hsa-miR-140-3p	UNKN	24.678
Hsa -miR-140-3p-Sample 82	G20	Y	Hsa -miR-140-3p	Sample 82	Hsa-miR-140-3p	UNKN	24.956
Hsa -miR-140-3p-Sample 82	G19	Y	Hsa -miR-140-3p	Sample 82	Hsa-miR-140-3p	UNKN	24.987
Hsa -miR-140-3p-Sample 83	G21	Y	Hsa -miR-140-3p	Sample 83	Hsa-miR-140-3p	UNKN	23.423
Hsa -miR-140-3p-Sample 83	G22	Y	Hsa -miR-140-3p	Sample 83	Hsa-miR-140-3p	UNKN	23.229
Hsa -miR-140-3p-Sample 84	G23	Y	Hsa -miR-140-3p	Sample 84	Hsa-miR-140-3p	UNKN	20.152
Hsa -miR-140-3p-Sample 84	G24	Y	Hsa -miR-140-3p	Sample 84	Hsa-miR-140-3p	UNKN	20.25
Hsa -miR-140-3p-Sample 85	H1	Y	Hsa -miR-140-3p	Sample 85	Hsa-miR-140-3p	UNKN	21.586
Hsa -miR-140-3p-Sample 85	H2	Y	Hsa -miR-140-3p	Sample 85	Hsa-miR-140-3p	UNKN	21.884
Hsa -miR-140-3p-Sample 86	H3	Y	Hsa -miR-140-3p	Sample 86	Hsa-miR-140-3p	UNKN	22.211
Hsa -miR-140-3p-Sample 86	H4	Y	Hsa -miR-140-3p	Sample 86	Hsa-miR-140-3p	UNKN	22.218
Hsa -miR-140-3p-Sample 87	H5	Y	Hsa -miR-140-3p	Sample 87	Hsa-miR-140-3p	UNKN	22.098
Hsa -miR-140-3p-Sample 87	H6	Y	Hsa -miR-140-3p	Sample 87	Hsa-miR-140-3p	UNKN	22.101
Hsa -miR-140-3p-Sample 88	H7	Y	Hsa -miR-140-3p	Sample 88	Hsa-miR-140-3p	UNKN	22.727
Hsa -miR-140-3p-Sample 88	H8	Y	Hsa -miR-140-3p	Sample 88	Hsa-miR-140-3p	UNKN	22.773
Hsa -miR-140-3p-Sample 89	H9	Y	Hsa -miR-140-3p	Sample 89	Hsa-miR-140-3p	UNKN	21.86
Hsa -miR-140-3p-Sample 89	H10	Y	Hsa -miR-140-3p	Sample 89	Hsa-miR-140-3p	UNKN	21.794
Hsa -miR-140-3p-Sample 9	A17	Y	Hsa -miR-140-3p	Sample 9	Hsa-miR-140-3p	UNKN	21.325
Hsa -miR-140-3p-Sample 9	A18	Y	Hsa -miR-140-3p	Sample 9	Hsa-miR-140-3p	UNKN	21.864
Hsa -miR-140-3p-Sample 90	H12	Y	Hsa -miR-140-3p	Sample 90	Hsa-miR-140-3p	UNKN	22.16
Hsa -miR-140-3p-Sample 90	H11	Y	Hsa -miR-140-3p	Sample 90	Hsa-miR-140-3p	UNKN	22.03
Hsa -miR-140-3p-Sample 91	H13	Y	Hsa -miR-140-3p	Sample 91	Hsa-miR-140-3p	UNKN	22.686
Hsa -miR-140-3p-Sample 91	H14	Y	Hsa -miR-140-3p	Sample 91	Hsa-miR-140-3p	UNKN	22.519
Hsa -miR-140-3p-Sample 92	H16	Y	Hsa -miR-140-3p	Sample 92	Hsa-miR-140-3p	UNKN	21.361
Hsa -miR-140-3p-Sample 92	H15	Y	Hsa -miR-140-3p	Sample 92	Hsa-miR-140-3p	UNKN	21.521
Hsa -miR-140-3p-Sample 93	H17	Y	Hsa -miR-140-3p	Sample 93	Hsa-miR-140-3p	UNKN	23.042
Hsa -miR-140-3p-Sample 93	H18	Y	Hsa -miR-140-3p	Sample 93	Hsa-miR-140-3p	UNKN	22.935
Hsa -miR-140-3p-Sample 94	H19	Y	Hsa -miR-140-3p	Sample 94	Hsa-miR-140-3p	UNKN	23.794
Hsa -miR-140-3p-Sample 94	H20	Y	Hsa -miR-140-3p	Sample 94	Hsa-miR-140-3p	UNKN	23.64
Hsa -miR-140-3p-Sample 95	H22	Y	Hsa -miR-140-3p	Sample 95	Hsa-miR-140-3p	UNKN	21.803
Hsa -miR-140-3p-Sample 95	H21	Y	Hsa -miR-140-3p	Sample 95	Hsa-miR-140-3p	UNKN	21.818
Hsa -miR-140-3p-Sample 96	H24	Y	Hsa -miR-140-3p	Sample 96	Hsa-miR-140-3p	UNKN	22.916
Hsa -miR-140-3p-Sample 96	H23	Y	Hsa -miR-140-3p	Sample 96	Hsa-miR-140-3p	UNKN	22.799
Hsa -miR-140-3p-Sample 97	I2	Y	Hsa -miR-140-3p	Sample 97	Hsa-miR-140-3p	UNKN	22.2
Hsa -miR-140-3p-Sample 97	I1	Y	Hsa -miR-140-3p	Sample 97	Hsa-miR-140-3p	UNKN	22.125
Hsa -miR-140-3p-Sample 98	I4	Y	Hsa -miR-140-3p	Sample 98	Hsa-miR-140-3p	UNKN	24.776
Hsa -miR-140-3p-Sample 98	I3	Y	Hsa -miR-140-3p	Sample 98	Hsa-miR-140-3p	UNKN	24.583
Hsa -miR-140-3p-Sample 99	I5	Y	Hsa -miR-140-3p	Sample 99	Hsa-miR-140-3p	UNKN	23.986
Hsa -miR-140-3p-Sample 99	I6	Y	Hsa -miR-140-3p	Sample 99	Hsa-miR-140-3p	UNKN	23.932
Hsa -miR-380-3p-NTC	I9	N	Hsa -miR-380-3p	NTC	Hsa -miR-380-3p	NTC
Hsa -miR-380-3p-NTC	I10	N	Hsa -miR-380-3p	NTC	Hsa -miR-380-3p	NTC
Hsa -miR-380-3p-Sample 1	A1	N	Hsa -miR-380-3p	Sample 1	Hsa -miR-380-3p	UNKN
Hsa -miR-380-3p-Sample 1	A2	N	Hsa -miR-380-3p	Sample 1	Hsa -miR-380-3p	UNKN
Hsa -miR-380-3p-Sample 10	A19	Y	Hsa -miR-380-3p	Sample 10	Hsa -miR-380-3p	UNKN	30
Hsa -miR-380-3p-Sample 10	A20	Y	Hsa -miR-380-3p	Sample 10	Hsa -miR-380-3p	UNKN	30.273
Hsa -miR-380-3p-Sample 100	I7	Y	Hsa -miR-380-3p	Sample 100	Hsa -miR-380-3p	UNKN	34.993
Hsa -miR-380-3p-Sample 100	I8	Y	Hsa -miR-380-3p	Sample 100	Hsa -miR-380-3p	UNKN	35.58
Hsa -miR-380-3p-Sample 11	A22	N	Hsa -miR-380-3p	Sample 11	Hsa -miR-380-3p	UNKN
Hsa -miR-380-3p-Sample 11	A21	N	Hsa -miR-380-3p	Sample 11	Hsa -miR-380-3p	UNKN
Hsa -miR-380-3p-Sample 12	A23	N	Hsa -miR-380-3p	Sample 12	Hsa -miR-380-3p	UNKN
Hsa -miR-380-3p-Sample 12	A24	N	Hsa -miR-380-3p	Sample 12	Hsa -miR-380-3p	UNKN
Hsa -miR-380-3p-Sample 13	B2	N	Hsa -miR-380-3p	Sample 13	Hsa -miR-380-3p	UNKN
Hsa -miR-380-3p-Sample 13	B1	N	Hsa -miR-380-3p	Sample 13	Hsa -miR-380-3p	UNKN
Hsa -miR-380-3p-Sample 14	B3	N	Hsa -miR-380-3p	Sample 14	Hsa -miR-380-3p	UNKN
Hsa -miR-380-3p-Sample 14	B4	N	Hsa -miR-380-3p	Sample 14	Hsa -miR-380-3p	UNKN
Hsa -miR-380-3p-Sample 15	B6	N	Hsa -miR-380-3p	Sample 15	Hsa -miR-380-3p	UNKN
Hsa -miR-380-3p-Sample 15	B5	N	Hsa -miR-380-3p	Sample 15	Hsa -miR-380-3p	UNKN
Hsa -miR-380-3p-Sample 16	B7	Y	Hsa -miR-380-3p	Sample 16	Hsa -miR-380-3p	UNKN	37.246
Hsa -miR-380-3p-Sample 16	B8	Y	Hsa -miR-380-3p	Sample 16	Hsa -miR-380-3p	UNKN	35.944
Hsa -miR-380-3p-Sample 17	B10	N	Hsa -miR-380-3p	Sample 17	Hsa -miR-380-3p	UNKN
Hsa -miR-380-3p-Sample 17	B9	N	Hsa -miR-380-3p	Sample 17	Hsa -miR-380-3p	UNKN
Hsa -miR-380-3p-Sample 18	B11	N	Hsa -miR-380-3p	Sample 18	Hsa -miR-380-3p	UNKN
Hsa -miR-380-3p-Sample 18	B12	N	Hsa -miR-380-3p	Sample 18	Hsa -miR-380-3p	UNKN
Hsa -miR-380-3p-Sample 19	B14	Y	Hsa -miR-380-3p	Sample 19	Hsa -miR-380-3p	UNKN	31.008
Hsa -miR-380-3p-Sample 19	B13	Y	Hsa -miR-380-3p	Sample 19	Hsa -miR-380-3p	UNKN	31.426
Hsa -miR-380-3p-Sample 2	A4	N	Hsa -miR-380-3p	Sample 2	Hsa -miR-380-3p	UNKN
Hsa -miR-380-3p-Sample 2	A3	N	Hsa -miR-380-3p	Sample 2	Hsa -miR-380-3p	UNKN
Hsa -miR-380-3p-Sample 20	B15	N	Hsa -miR-380-3p	Sample 20	Hsa -miR-380-3p	UNKN
Hsa -miR-380-3p-Sample 20	B16	N	Hsa -miR-380-3p	Sample 20	Hsa -miR-380-3p	UNKN
Hsa -miR-380-3p-Sample 21	B18	N	Hsa -miR-380-3p	Sample 21	Hsa -miR-380-3p	UNKN
Hsa -miR-380-3p-Sample 21	B17	N	Hsa -miR-380-3p	Sample 21	Hsa -miR-380-3p	UNKN
Hsa -miR-380-3p-Sample 22	B19	N	Hsa -miR-380-3p	Sample 22	Hsa -miR-380-3p	UNKN
Hsa -miR-380-3p-Sample 22	B20	N	Hsa -miR-380-3p	Sample 22	Hsa -miR-380-3p	UNKN
Hsa -miR-380-3p-Sample 23	B21	N	Hsa -miR-380-3p	Sample 23	Hsa -miR-380-3p	UNKN
Hsa -miR-380-3p-Sample 23	B22	N	Hsa -miR-380-3p	Sample 23	Hsa -miR-380-3p	UNKN
Hsa -miR-380-3p-Sample 24	B23	N	Hsa -miR-380-3p	Sample 24	Hsa -miR-380-3p	UNKN
Hsa -miR-380-3p-Sample 24	B24	N	Hsa -miR-380-3p	Sample 24	Hsa -miR-380-3p	UNKN
Hsa -miR-380-3p-Sample 25	C2	N	Hsa -miR-380-3p	Sample 25	Hsa -miR-380-3p	UNKN
Hsa -miR-380-3p-Sample 25	C1	N	Hsa -miR-380-3p	Sample 25	Hsa -miR-380-3p	UNKN
Hsa -miR-380-3p-Sample 26	C4	N	Hsa -miR-380-3p	Sample 26	Hsa -miR-380-3p	UNKN
Hsa -miR-380-3p-Sample 26	C3	N	Hsa -miR-380-3p	Sample 26	Hsa -miR-380-3p	UNKN
Hsa -miR-380-3p-Sample 27	C5	N	Hsa -miR-380-3p	Sample 27	Hsa -miR-380-3p	UNKN
Hsa -miR-380-3p-Sample 27	C6	N	Hsa -miR-380-3p	Sample 27	Hsa -miR-380-3p	UNKN
Hsa -miR-380-3p-Sample 28	C7	N	Hsa -miR-380-3p	Sample 28	Hsa -miR-380-3p	UNKN
Hsa -miR-380-3p-Sample 28	C8	N	Hsa -miR-380-3p	Sample 28	Hsa -miR-380-3p	UNKN
Hsa -miR-380-3p-Sample 29	C10	N	Hsa -miR-380-3p	Sample 29	Hsa -miR-380-3p	UNKN
Hsa -miR-380-3p-Sample 29	C9	N	Hsa -miR-380-3p	Sample 29	Hsa -miR-380-3p	UNKN
Hsa -miR-380-3p-Sample 3	A6	N	Hsa -miR-380-3p	Sample 3	Hsa -miR-380-3p	UNKN
Hsa -miR-380-3p-Sample 3	A5	N	Hsa -miR-380-3p	Sample 3	Hsa -miR-380-3p	UNKN
Hsa -miR-380-3p-Sample 30	C12	N	Hsa -miR-380-3p	Sample 30	Hsa -miR-380-3p	UNKN
Hsa -miR-380-3p-Sample 30	C11	N	Hsa -miR-380-3p	Sample 30	Hsa -miR-380-3p	UNKN
Hsa -miR-380-3p-Sample 31	C14	N	Hsa -miR-380-3p	Sample 31	Hsa -miR-380-3p	UNKN
Hsa -miR-380-3p-Sample 31	C13	N	Hsa -miR-380-3p	Sample 31	Hsa -miR-380-3p	UNKN
Hsa -miR-380-3p-Sample 32	C16	N	Hsa -miR-380-3p	Sample 32	Hsa -miR-380-3p	UNKN
Hsa -miR-380-3p-Sample 32	C15	N	Hsa -miR-380-3p	Sample 32	Hsa -miR-380-3p	UNKN
Hsa -miR-380-3p-Sample 33	C17	Y	Hsa -miR-380-3p	Sample 33	Hsa -miR-380-3p	UNKN	33.302
Hsa -miR-380-3p-Sample 33	C18	Y	Hsa -miR-380-3p	Sample 33	Hsa -miR-380-3p	UNKN	33.914
Hsa -miR-380-3p-Sample 34	C20	N	Hsa -miR-380-3p	Sample 34	Hsa -miR-380-3p	UNKN
Hsa -miR-380-3p-Sample 34	C19	N	Hsa -miR-380-3p	Sample 34	Hsa -miR-380-3p	UNKN
Hsa -miR-380-3p-Sample 35	C22	N	Hsa -miR-380-3p	Sample 35	Hsa -miR-380-3p	UNKN
Hsa -miR-380-3p-Sample 35	C21	N	Hsa -miR-380-3p	Sample 35	Hsa -miR-380-3p	UNKN
Hsa -miR-380-3p-Sample 36	C23	N	Hsa -miR-380-3p	Sample 36	Hsa -miR-380-3p	UNKN
Hsa -miR-380-3p-Sample 36	C24	N	Hsa -miR-380-3p	Sample 36	Hsa -miR-380-3p	UNKN
Hsa -miR-380-3p-Sample 37	D2	N	Hsa -miR-380-3p	Sample 37	Hsa -miR-380-3p	UNKN
Hsa -miR-380-3p-Sample 37	D1	N	Hsa -miR-380-3p	Sample 37	Hsa -miR-380-3p	UNKN
Hsa -miR-380-3p-Sample 38	D4	N	Hsa -miR-380-3p	Sample 38	Hsa -miR-380-3p	UNKN
Hsa -miR-380-3p-Sample 38	D3	N	Hsa -miR-380-3p	Sample 38	Hsa -miR-380-3p	UNKN
Hsa -miR-380-3p-Sample 39	D6	Y	Hsa -miR-380-3p	Sample 39	Hsa -miR-380-3p	UNKN	33.742
Hsa -miR-380-3p-Sample 39	D5	Y	Hsa -miR-380-3p	Sample 39	Hsa -miR-380-3p	UNKN	32.489
Hsa -miR-380-3p-Sample 4	A8	Y	Hsa -miR-380-3p	Sample 4	Hsa -miR-380-3p	UNKN	32.687
Hsa -miR-380-3p-Sample 4	A7	Y	Hsa -miR-380-3p	Sample 4	Hsa -miR-380-3p	UNKN	33.046
Hsa -miR-380-3p-Sample 40	D8	N	Hsa -miR-380-3p	Sample 40	Hsa -miR-380-3p	UNKN
Hsa -miR-380-3p-Sample 40	D7	N	Hsa -miR-380-3p	Sample 40	Hsa -miR-380-3p	UNKN
Hsa -miR-380-3p-Sample 41	D9	N	Hsa -miR-380-3p	Sample 41	Hsa -miR-380-3p	UNKN
Hsa -miR-380-3p-Sample 41	D10	N	Hsa -miR-380-3p	Sample 41	Hsa -miR-380-3p	UNKN
Hsa -miR-380-3p-Sample 42	D11	N	Hsa -miR-380-3p	Sample 42	Hsa -miR-380-3p	UNKN
Hsa -miR-380-3p-Sample 42	D12	N	Hsa -miR-380-3p	Sample 42	Hsa -miR-380-3p	UNKN
Hsa -miR-380-3p-Sample 43	D14	N	Hsa -miR-380-3p	Sample 43	Hsa -miR-380-3p	UNKN
Hsa -miR-380-3p-Sample 43	D13	N	Hsa -miR-380-3p	Sample 43	Hsa -miR-380-3p	UNKN
Hsa -miR-380-3p-Sample 44	D16	N	Hsa -miR-380-3p	Sample 44	Hsa -miR-380-3p	UNKN
Hsa -miR-380-3p-Sample 44	D15	N	Hsa -miR-380-3p	Sample 44	Hsa -miR-380-3p	UNKN
Hsa -miR-380-3p-Sample 45	D18	Y	Hsa -miR-380-3p	Sample 45	Hsa -miR-380-3p	UNKN	33.683
Hsa -miR-380-3p-Sample 45	D17	Y	Hsa -miR-380-3p	Sample 45	Hsa -miR-380-3p	UNKN	33.103
Hsa -miR-380-3p-Sample 46	D20	N	Hsa -miR-380-3p	Sample 46	Hsa -miR-380-3p	UNKN
Hsa -miR-380-3p-Sample 46	D19	N	Hsa -miR-380-3p	Sample 46	Hsa -miR-380-3p	UNKN
Hsa -miR-380-3p-Sample 47	D21	N	Hsa -miR-380-3p	Sample 47	Hsa -miR-380-3p	UNKN
Hsa -miR-380-3p-Sample 47	D22	N	Hsa -miR-380-3p	Sample 47	Hsa -miR-380-3p	UNKN
Hsa -miR-380-3p-Sample 48	D23	N	Hsa -miR-380-3p	Sample 48	Hsa -miR-380-3p	UNKN
Hsa -miR-380-3p-Sample 48	D24	N	Hsa -miR-380-3p	Sample 48	Hsa -miR-380-3p	UNKN
Hsa -miR-380-3p-Sample 49	E2	N	Hsa -miR-380-3p	Sample 49	Hsa -miR-380-3p	UNKN
Hsa -miR-380-3p-Sample 49	E1	N	Hsa -miR-380-3p	Sample 49	Hsa -miR-380-3p	UNKN
Hsa -miR-380-3p-Sample 5	A9	Y	Hsa -miR-380-3p	Sample 5	Hsa -miR-380-3p	UNKN	30.081
Hsa -miR-380-3p-Sample 5	A10	Y	Hsa -miR-380-3p	Sample 5	Hsa -miR-380-3p	UNKN	29.571
Hsa -miR-380-3p-Sample 50	E3	N	Hsa -miR-380-3p	Sample 50	Hsa -miR-380-3p	UNKN
Hsa -miR-380-3p-Sample 50	E4	N	Hsa -miR-380-3p	Sample 50	Hsa -miR-380-3p	UNKN
Hsa -miR-380-3p-Sample 51	E6	N	Hsa -miR-380-3p	Sample 51	Hsa -miR-380-3p	UNKN
Hsa -miR-380-3p-Sample 51	E5	N	Hsa -miR-380-3p	Sample 51	Hsa -miR-380-3p	UNKN
Hsa -miR-380-3p-Sample 52	E8	N	Hsa -miR-380-3p	Sample 52	Hsa -miR-380-3p	UNKN
Hsa -miR-380-3p-Sample 52	E7	N	Hsa -miR-380-3p	Sample 52	Hsa -miR-380-3p	UNKN
Hsa -miR-380-3p-Sample 53	E9	Y	Hsa -miR-380-3p	Sample 53	Hsa -miR-380-3p	UNKN	35.281
Hsa -miR-380-3p-Sample 53	E10	Y	Hsa -miR-380-3p	Sample 53	Hsa -miR-380-3p	UNKN	35.019
Hsa -miR-380-3p-Sample 54	E12	N	Hsa -miR-380-3p	Sample 54	Hsa -miR-380-3p	UNKN
Hsa -miR-380-3p-Sample 54	E11	N	Hsa -miR-380-3p	Sample 54	Hsa -miR-380-3p	UNKN
Hsa -miR-380-3p-Sample 55	E13	Y	Hsa -miR-380-3p	Sample 55	Hsa -miR-380-3p	UNKN	34.001
Hsa -miR-380-3p-Sample 55	E14	Y	Hsa -miR-380-3p	Sample 55	Hsa -miR-380-3p	UNKN	33.438
Hsa -miR-380-3p-Sample 56	E15	Y	Hsa -miR-380-3p	Sample 56	Hsa -miR-380-3p	UNKN	33.053
Hsa -miR-380-3p-Sample 56	E16	Y	Hsa -miR-380-3p	Sample 56	Hsa -miR-380-3p	UNKN	33.264
Hsa -miR-380-3p-Sample 57	E18	N	Hsa -miR-380-3p	Sample 57	Hsa -miR-380-3p	UNKN
Hsa -miR-380-3p-Sample 57	E17	N	Hsa -miR-380-3p	Sample 57	Hsa -miR-380-3p	UNKN
Hsa -miR-380-3p-Sample 58	E20	Y	Hsa -miR-380-3p	Sample 58	Hsa -miR-380-3p	UNKN	32.358
Hsa -miR-380-3p-Sample 58	E19	Y	Hsa -miR-380-3p	Sample 58	Hsa -miR-380-3p	UNKN	32.93
Hsa -miR-380-3p-Sample 59	E22	N	Hsa -miR-380-3p	Sample 59	Hsa -miR-380-3p	UNKN
Hsa -miR-380-3p-Sample 59	E21	N	Hsa -miR-380-3p	Sample 59	Hsa -miR-380-3p	UNKN
Hsa -miR-380-3p-Sample 6	A11	Y	Hsa -miR-380-3p	Sample 6	Hsa -miR-380-3p	UNKN	30.794
Hsa -miR-380-3p-Sample 6	A12	Y	Hsa -miR-380-3p	Sample 6	Hsa -miR-380-3p	UNKN	30.862
Hsa -miR-380-3p-Sample 60	E23	N	Hsa -miR-380-3p	Sample 60	Hsa -miR-380-3p	UNKN
Hsa -miR-380-3p-Sample 60	E24	N	Hsa -miR-380-3p	Sample 60	Hsa -miR-380-3p	UNKN
Hsa -miR-380-3p-Sample 61	F2	N	Hsa -miR-380-3p	Sample 61	Hsa -miR-380-3p	UNKN
Hsa -miR-380-3p-Sample 61	F1	N	Hsa -miR-380-3p	Sample 61	Hsa -miR-380-3p	UNKN
Hsa -miR-380-3p-Sample 62	F3	N	Hsa -miR-380-3p	Sample 62	Hsa -miR-380-3p	UNKN
Hsa -miR-380-3p-Sample 62	F4	N	Hsa -miR-380-3p	Sample 62	Hsa -miR-380-3p	UNKN
Hsa -miR-380-3p-Sample 63	F6	Y	Hsa -miR-380-3p	Sample 63	Hsa -miR-380-3p	UNKN	32.98
Hsa -miR-380-3p-Sample 63	F5	Y	Hsa -miR-380-3p	Sample 63	Hsa -miR-380-3p	UNKN	32.935
Hsa -miR-380-3p-Sample 64	F8	N	Hsa -miR-380-3p	Sample 64	Hsa -miR-380-3p	UNKN
Hsa -miR-380-3p-Sample 64	F7	N	Hsa -miR-380-3p	Sample 64	Hsa -miR-380-3p	UNKN
Hsa -miR-380-3p-Sample 65	F10	N	Hsa -miR-380-3p	Sample 65	Hsa -miR-380-3p	UNKN
Hsa -miR-380-3p-Sample 65	F9	N	Hsa -miR-380-3p	Sample 65	Hsa -miR-380-3p	UNKN
Hsa -miR-380-3p-Sample 66	F11	N	Hsa -miR-380-3p	Sample 66	Hsa -miR-380-3p	UNKN
Hsa -miR-380-3p-Sample 66	F12	N	Hsa -miR-380-3p	Sample 66	Hsa -miR-380-3p	UNKN
Hsa -miR-380-3p-Sample 67	F14	N	Hsa -miR-380-3p	Sample 67	Hsa -miR-380-3p	UNKN
Hsa -miR-380-3p-Sample 67	F13	N	Hsa -miR-380-3p	Sample 67	Hsa -miR-380-3p	UNKN
Hsa -miR-380-3p-Sample 68	F16	Y	Hsa -miR-380-3p	Sample 68	Hsa -miR-380-3p	UNKN	33.086
Hsa -miR-380-3p-Sample 68	F15	Y	Hsa -miR-380-3p	Sample 68	Hsa -miR-380-3p	UNKN	32.632
Hsa -miR-380-3p-Sample 69	F18	Y	Hsa -miR-380-3p	Sample 69	Hsa -miR-380-3p	UNKN	33.007
Hsa -miR-380-3p-Sample 69	F17	Y	Hsa -miR-380-3p	Sample 69	Hsa -miR-380-3p	UNKN	32.565
Hsa -miR-380-3p-Sample 7	A14	N	Hsa -miR-380-3p	Sample 7	Hsa -miR-380-3p	UNKN
Hsa -miR-380-3p-Sample 7	A13	N	Hsa -miR-380-3p	Sample 7	Hsa -miR-380-3p	UNKN
Hsa -miR-380-3p-Sample 70	F19	N	Hsa -miR-380-3p	Sample 70	Hsa -miR-380-3p	UNKN
Hsa -miR-380-3p-Sample 70	F20	N	Hsa -miR-380-3p	Sample 70	Hsa -miR-380-3p	UNKN
Hsa -miR-380-3p-Sample 71	F21	N	Hsa -miR-380-3p	Sample 71	Hsa -miR-380-3p	UNKN
Hsa -miR-380-3p-Sample 71	F22	N	Hsa -miR-380-3p	Sample 71	Hsa -miR-380-3p	UNKN
Hsa -miR-380-3p-Sample 72	F23	Y	Hsa -miR-380-3p	Sample 72	Hsa -miR-380-3p	UNKN	33.147
Hsa -miR-380-3p-Sample 72	F24	Y	Hsa -miR-380-3p	Sample 72	Hsa -miR-380-3p	UNKN	33.099
Hsa -miR-380-3p-Sample 73	G1	N	Hsa -miR-380-3p	Sample 73	Hsa -miR-380-3p	UNKN
Hsa -miR-380-3p-Sample 73	G2	N	Hsa -miR-380-3p	Sample 73	Hsa -miR-380-3p	UNKN
Hsa -miR-380-3p-Sample 74	G4	N	Hsa -miR-380-3p	Sample 74	Hsa -miR-380-3p	UNKN
Hsa -miR-380-3p-Sample 74	G3	N	Hsa -miR-380-3p	Sample 74	Hsa -miR-380-3p	UNKN
Hsa -miR-380-3p-Sample 75	G6	N	Hsa -miR-380-3p	Sample 75	Hsa -miR-380-3p	UNKN
Hsa -miR-380-3p-Sample 75	G5	N	Hsa -miR-380-3p	Sample 75	Hsa -miR-380-3p	UNKN
Hsa -miR-380-3p-Sample 76	G7	N	Hsa -miR-380-3p	Sample 76	Hsa -miR-380-3p	UNKN
Hsa -miR-380-3p-Sample 76	G8	N	Hsa -miR-380-3p	Sample 76	Hsa -miR-380-3p	UNKN
Hsa -miR-380-3p-Sample 77	G10	N	Hsa -miR-380-3p	Sample 77	Hsa -miR-380-3p	UNKN
Hsa -miR-380-3p-Sample 77	G9	N	Hsa -miR-380-3p	Sample 77	Hsa -miR-380-3p	UNKN
Hsa -miR-380-3p-Sample 78	G12	N	Hsa -miR-380-3p	Sample 78	Hsa -miR-380-3p	UNKN
Hsa -miR-380-3p-Sample 78	G11	N	Hsa -miR-380-3p	Sample 78	Hsa -miR-380-3p	UNKN
Hsa -miR-380-3p-Sample 79	G13	N	Hsa -miR-380-3p	Sample 79	Hsa -miR-380-3p	UNKN
Hsa -miR-380-3p-Sample 79	G14	N	Hsa -miR-380-3p	Sample 79	Hsa -miR-380-3p	UNKN
Hsa -miR-380-3p-Sample 8	A16	Y	Hsa -miR-380-3p	Sample 8	Hsa -miR-380-3p	UNKN	32.503
Hsa -miR-380-3p-Sample 8	A15	Y	Hsa -miR-380-3p	Sample 8	Hsa -miR-380-3p	UNKN	31.856
Hsa -miR-380-3p-Sample 80	G16	N	Hsa -miR-380-3p	Sample 80	Hsa -miR-380-3p	UNKN
Hsa -miR-380-3p-Sample 80	G15	N	Hsa -miR-380-3p	Sample 80	Hsa -miR-380-3p	UNKN
Hsa -miR-380-3p-Sample 81	G18	N	Hsa -miR-380-3p	Sample 81	Hsa -miR-380-3p	UNKN
Hsa -miR-380-3p-Sample 81	G17	N	Hsa -miR-380-3p	Sample 81	Hsa -miR-380-3p	UNKN
Hsa -miR-380-3p-Sample 82	G19	N	Hsa -miR-380-3p	Sample 82	Hsa -miR-380-3p	UNKN
Hsa -miR-380-3p-Sample 82	G20	N	Hsa -miR-380-3p	Sample 82	Hsa -miR-380-3p	UNKN
Hsa -miR-380-3p-Sample 83	G22	N	Hsa -miR-380-3p	Sample 83	Hsa -miR-380-3p	UNKN
Hsa -miR-380-3p-Sample 83	G21	N	Hsa -miR-380-3p	Sample 83	Hsa -miR-380-3p	UNKN
Hsa -miR-380-3p-Sample 84	G24	Y	Hsa -miR-380-3p	Sample 84	Hsa -miR-380-3p	UNKN	30.462
Hsa -miR-380-3p-Sample 84	G23	Y	Hsa -miR-380-3p	Sample 84	Hsa -miR-380-3p	UNKN	30.728
Hsa -miR-380-3p-Sample 85	H1	N	Hsa -miR-380-3p	Sample 85	Hsa -miR-380-3p	UNKN
Hsa -miR-380-3p-Sample 85	H2	N	Hsa -miR-380-3p	Sample 85	Hsa -miR-380-3p	UNKN
Hsa -miR-380-3p-Sample 86	H3	N	Hsa -miR-380-3p	Sample 86	Hsa -miR-380-3p	UNKN
Hsa -miR-380-3p-Sample 86	H4	N	Hsa -miR-380-3p	Sample 86	Hsa -miR-380-3p	UNKN
Hsa -miR-380-3p-Sample 87	H6	N	Hsa -miR-380-3p	Sample 87	Hsa -miR-380-3p	UNKN
Hsa -miR-380-3p-Sample 87	H5	N	Hsa -miR-380-3p	Sample 87	Hsa -miR-380-3p	UNKN
Hsa -miR-380-3p-Sample 88	H7	Y	Hsa -miR-380-3p	Sample 88	Hsa -miR-380-3p	UNKN	32.499
Hsa -miR-380-3p-Sample 88	H8	Y	Hsa -miR-380-3p	Sample 88	Hsa -miR-380-3p	UNKN	32.236
Hsa -miR-380-3p-Sample 89	H9	N	Hsa -miR-380-3p	Sample 89	Hsa -miR-380-3p	UNKN
Hsa -miR-380-3p-Sample 89	H10	N	Hsa -miR-380-3p	Sample 89	Hsa -miR-380-3p	UNKN
Hsa -miR-380-3p-Sample 9	A17	N	Hsa -miR-380-3p	Sample 9	Hsa -miR-380-3p	UNKN
Hsa -miR-380-3p-Sample 9	A18	N	Hsa -miR-380-3p	Sample 9	Hsa -miR-380-3p	UNKN
Hsa -miR-380-3p-Sample 90	H12	N	Hsa -miR-380-3p	Sample 90	Hsa -miR-380-3p	UNKN
Hsa -miR-380-3p-Sample 90	H11	N	Hsa -miR-380-3p	Sample 90	Hsa -miR-380-3p	UNKN
Hsa -miR-380-3p-Sample 91	H14	N	Hsa -miR-380-3p	Sample 91	Hsa -miR-380-3p	UNKN
Hsa -miR-380-3p-Sample 91	H13	N	Hsa -miR-380-3p	Sample 91	Hsa -miR-380-3p	UNKN
Hsa -miR-380-3p-Sample 92	H15	N	Hsa -miR-380-3p	Sample 92	Hsa -miR-380-3p	UNKN
Hsa -miR-380-3p-Sample 92	H16	N	Hsa -miR-380-3p	Sample 92	Hsa -miR-380-3p	UNKN
Hsa -miR-380-3p-Sample 93	H17	N	Hsa -miR-380-3p	Sample 93	Hsa -miR-380-3p	UNKN
Hsa -miR-380-3p-Sample 93	H18	N	Hsa -miR-380-3p	Sample 93	Hsa -miR-380-3p	UNKN
Hsa -miR-380-3p-Sample 94	H20	N	Hsa -miR-380-3p	Sample 94	Hsa -miR-380-3p	UNKN
Hsa -miR-380-3p-Sample 94	H19	N	Hsa -miR-380-3p	Sample 94	Hsa -miR-380-3p	UNKN
Hsa -miR-380-3p-Sample 95	H22	N	Hsa -miR-380-3p	Sample 95	Hsa -miR-380-3p	UNKN
Hsa -miR-380-3p-Sample 95	H21	N	Hsa -miR-380-3p	Sample 95	Hsa -miR-380-3p	UNKN
Hsa -miR-380-3p-Sample 96	H23	N	Hsa -miR-380-3p	Sample 96	Hsa -miR-380-3p	UNKN
Hsa -miR-380-3p-Sample 96	H24	N	Hsa -miR-380-3p	Sample 96	Hsa -miR-380-3p	UNKN
Hsa -miR-380-3p-Sample 97	I1	Y	Hsa -miR-380-3p	Sample 97	Hsa -miR-380-3p	UNKN	35.971
Hsa -miR-380-3p-Sample 97	I2	Y	Hsa -miR-380-3p	Sample 97	Hsa -miR-380-3p	UNKN	35.42
Hsa -miR-380-3p-Sample 98	I3	N	Hsa -miR-380-3p	Sample 98	Hsa -miR-380-3p	UNKN
Hsa -miR-380-3p-Sample 98	I4	N	Hsa -miR-380-3p	Sample 98	Hsa -miR-380-3p	UNKN
Hsa -miR-380-3p-Sample 99	I6	Y	Hsa -miR-380-3p	Sample 99	Hsa -miR-380-3p	UNKN	37.365
Hsa -miR-380-3p-Sample 99	I5	Y	Hsa -miR-380-3p	Sample 99	Hsa -miR-380-3p	UNKN	37.05
Hsa -miR-517b-NTC	I10	N	Hsa -miR-517b	NTC	Hsa -miR-517b	NTC
Hsa -miR-517b-NTC	I9	N	Hsa -miR-517b	NTC	Hsa -miR-517b	NTC
Hsa -miR-517b-Sample 1	A2	N	Hsa -miR-517b	Sample 1	Hsa -miR-517b	UNKN
Hsa -miR-517b-Sample 1	A1	N	Hsa -miR-517b	Sample 1	Hsa -miR-517b	UNKN
Hsa -miR-517b-Sample 10	A20	N	Hsa -miR-517b	Sample 10	Hsa -miR-517b	UNKN
Hsa -miR-517b-Sample 10	A19	N	Hsa -miR-517b	Sample 10	Hsa -miR-517b	UNKN
Hsa -miR-517b-Sample 100	I7	N	Hsa -miR-517b	Sample 100	Hsa -miR-517b	UNKN
Hsa -miR-517b-Sample 100	I8	N	Hsa -miR-517b	Sample 100	Hsa -miR-517b	UNKN
Hsa -miR-517b-Sample 11	A21	N	Hsa -miR-517b	Sample 11	Hsa -miR-517b	UNKN
Hsa -miR-517b-Sample 11	A22	N	Hsa -miR-517b	Sample 11	Hsa -miR-517b	UNKN
Hsa -miR-517b-Sample 12	A23	N	Hsa -miR-517b	Sample 12	Hsa -miR-517b	UNKN
Hsa -miR-517b-Sample 12	A24	Y	Hsa -miR-517b	Sample 12	Hsa -miR-517b	UNKN	39.549
Hsa -miR-517b-Sample 13	B2	N	Hsa -miR-517b	Sample 13	Hsa -miR-517b	UNKN
Hsa -miR-517b-Sample 13	B1	N	Hsa -miR-517b	Sample 13	Hsa -miR-517b	UNKN
Hsa -miR-517b-Sample 14	B3	Y	Hsa -miR-517b	Sample 14	Hsa -miR-517b	UNKN	28.845
Hsa -miR-517b-Sample 14	B4	Y	Hsa -miR-517b	Sample 14	Hsa -miR-517b	UNKN	28.581
Hsa -miR-517b-Sample 15	B5	N	Hsa -miR-517b	Sample 15	Hsa -miR-517b	UNKN
Hsa -miR-517b-Sample 15	B6	N	Hsa -miR-517b	Sample 15	Hsa -miR-517b	UNKN
Hsa -miR-517b-Sample 16	B7	N	Hsa -miR-517b	Sample 16	Hsa -miR-517b	UNKN
Hsa -miR-517b-Sample 16	B8	N	Hsa -miR-517b	Sample 16	Hsa -miR-517b	UNKN
Hsa -miR-517b-Sample 17	B9	N	Hsa -miR-517b	Sample 17	Hsa -miR-517b	UNKN
Hsa -miR-517b-Sample 17	B10	N	Hsa -miR-517b	Sample 17	Hsa -miR-517b	UNKN
Hsa -miR-517b-Sample 18	B12	N	Hsa -miR-517b	Sample 18	Hsa -miR-517b	UNKN
Hsa -miR-517b-Sample 18	B11	N	Hsa -miR-517b	Sample 18	Hsa -miR-517b	UNKN
Hsa -miR-517b-Sample 19	B14	N	Hsa -miR-517b	Sample 19	Hsa -miR-517b	UNKN
Hsa -miR-517b-Sample 19	B13	N	Hsa -miR-517b	Sample 19	Hsa -miR-517b	UNKN
Hsa -miR-517b-Sample 2	A3	N	Hsa -miR-517b	Sample 2	Hsa -miR-517b	UNKN
Hsa -miR-517b-Sample 2	A4	N	Hsa -miR-517b	Sample 2	Hsa -miR-517b	UNKN
Hsa -miR-517b-Sample 20	B15	N	Hsa -miR-517b	Sample 20	Hsa -miR-517b	UNKN
Hsa -miR-517b-Sample 20	B16	N	Hsa -miR-517b	Sample 20	Hsa -miR-517b	UNKN
Hsa -miR-517b-Sample 21	B18	N	Hsa -miR-517b	Sample 21	Hsa -miR-517b	UNKN
Hsa -miR-517b-Sample 21	B17	N	Hsa -miR-517b	Sample 21	Hsa -miR-517b	UNKN
Hsa -miR-517b-Sample 22	B20	N	Hsa -miR-517b	Sample 22	Hsa -miR-517b	UNKN
Hsa -miR-517b-Sample 22	B19	N	Hsa -miR-517b	Sample 22	Hsa -miR-517b	UNKN
Hsa -miR-517b-Sample 23	B21	N	Hsa -miR-517b	Sample 23	Hsa -miR-517b	UNKN
Hsa -miR-517b-Sample 23	B22	N	Hsa -miR-517b	Sample 23	Hsa -miR-517b	UNKN
Hsa -miR-517b-Sample 24	B23	N	Hsa -miR-517b	Sample 24	Hsa -miR-517b	UNKN
Hsa -miR-517b-Sample 24	B24	N	Hsa -miR-517b	Sample 24	Hsa -miR-517b	UNKN
Hsa -miR-517b-Sample 25	C1	N	Hsa -miR-517b	Sample 25	Hsa -miR-517b	UNKN
Hsa -miR-517b-Sample 25	C2	N	Hsa -miR-517b	Sample 25	Hsa -miR-517b	UNKN
Hsa -miR-517b-Sample 26	C3	N	Hsa -miR-517b	Sample 26	Hsa -miR-517b	UNKN
Hsa -miR-517b-Sample 26	C4	N	Hsa -miR-517b	Sample 26	Hsa -miR-517b	UNKN
Hsa -miR-517b-Sample 27	C5	N	Hsa -miR-517b	Sample 27	Hsa -miR-517b	UNKN
Hsa -miR-517b-Sample 27	C6	N	Hsa -miR-517b	Sample 27	Hsa -miR-517b	UNKN
Hsa -miR-517b-Sample 28	C8	N	Hsa -miR-517b	Sample 28	Hsa -miR-517b	UNKN
Hsa -miR-517b-Sample 28	C7	N	Hsa -miR-517b	Sample 28	Hsa -miR-517b	UNKN
Hsa -miR-517b-Sample 29	C10	N	Hsa -miR-517b	Sample 29	Hsa -miR-517b	UNKN
Hsa -miR-517b-Sample 29	C9	N	Hsa -miR-517b	Sample 29	Hsa -miR-517b	UNKN
Hsa -miR-517b-Sample 3	A5	N	Hsa -miR-517b	Sample 3	Hsa -miR-517b	UNKN
Hsa -miR-517b-Sample 3	A6	N	Hsa -miR-517b	Sample 3	Hsa -miR-517b	UNKN
Hsa -miR-517b-Sample 30	C12	N	Hsa -miR-517b	Sample 30	Hsa -miR-517b	UNKN
Hsa -miR-517b-Sample 30	C11	N	Hsa -miR-517b	Sample 30	Hsa -miR-517b	UNKN
Hsa -miR-517b-Sample 31	C13	N	Hsa -miR-517b	Sample 31	Hsa -miR-517b	UNKN
Hsa -miR-517b-Sample 31	C14	N	Hsa -miR-517b	Sample 31	Hsa -miR-517b	UNKN
Hsa -miR-517b-Sample 32	C16	N	Hsa -miR-517b	Sample 32	Hsa -miR-517b	UNKN
Hsa -miR-517b-Sample 32	C15	N	Hsa -miR-517b	Sample 32	Hsa -miR-517b	UNKN
Hsa -miR-517b-Sample 33	C17	N	Hsa -miR-517b	Sample 33	Hsa -miR-517b	UNKN
Hsa -miR-517b-Sample 33	C18	N	Hsa -miR-517b	Sample 33	Hsa -miR-517b	UNKN
Hsa -miR-517b-Sample 34	C20	N	Hsa -miR-517b	Sample 34	Hsa -miR-517b	UNKN
Hsa -miR-517b-Sample 34	C19	N	Hsa -miR-517b	Sample 34	Hsa -miR-517b	UNKN
Hsa -miR-517b-Sample 35	C22	N	Hsa -miR-517b	Sample 35	Hsa -miR-517b	UNKN
Hsa -miR-517b-Sample 35	C21	N	Hsa -miR-517b	Sample 35	Hsa -miR-517b	UNKN
Hsa -miR-517b-Sample 36	C24	N	Hsa -miR-517b	Sample 36	Hsa -miR-517b	UNKN
Hsa -miR-517b-Sample 36	C23	N	Hsa -miR-517b	Sample 36	Hsa -miR-517b	UNKN
Hsa -miR-517b-Sample 37	D1	N	Hsa -miR-517b	Sample 37	Hsa -miR-517b	UNKN
Hsa -miR-517b-Sample 37	D2	N	Hsa -miR-517b	Sample 37	Hsa -miR-517b	UNKN
Hsa -miR-517b-Sample 38	D3	N	Hsa -miR-517b	Sample 38	Hsa -miR-517b	UNKN
Hsa -miR-517b-Sample 38	D4	N	Hsa -miR-517b	Sample 38	Hsa -miR-517b	UNKN
Hsa -miR-517b-Sample 39	D5	N	Hsa -miR-517b	Sample 39	Hsa -miR-517b	UNKN
Hsa -miR-517b-Sample 39	D6	N	Hsa -miR-517b	Sample 39	Hsa -miR-517b	UNKN
Hsa -miR-517b-Sample 4	A8	N	Hsa -miR-517b	Sample 4	Hsa -miR-517b	UNKN
Hsa -miR-517b-Sample 4	A7	N	Hsa -miR-517b	Sample 4	Hsa -miR-517b	UNKN
Hsa -miR-517b-Sample 40	D8	N	Hsa -miR-517b	Sample 40	Hsa -miR-517b	UNKN
Hsa -miR-517b-Sample 40	D7	N	Hsa -miR-517b	Sample 40	Hsa -miR-517b	UNKN
Hsa -miR-517b-Sample 41	D9	N	Hsa -miR-517b	Sample 41	Hsa -miR-517b	UNKN
Hsa -miR-517b-Sample 41	D10	N	Hsa -miR-517b	Sample 41	Hsa -miR-517b	UNKN
Hsa -miR-517b-Sample 42	D12	N	Hsa -miR-517b	Sample 42	Hsa -miR-517b	UNKN
Hsa -miR-517b-Sample 42	D11	N	Hsa -miR-517b	Sample 42	Hsa -miR-517b	UNKN
Hsa -miR-517b-Sample 43	D13	N	Hsa -miR-517b	Sample 43	Hsa -miR-517b	UNKN
Hsa -miR-517b-Sample 43	D14	N	Hsa -miR-517b	Sample 43	Hsa -miR-517b	UNKN
Hsa -miR-517b-Sample 44	D15	N	Hsa -miR-517b	Sample 44	Hsa -miR-517b	UNKN
Hsa -miR-517b-Sample 44	D16	N	Hsa -miR-517b	Sample 44	Hsa -miR-517b	UNKN
Hsa -miR-517b-Sample 45	D17	N	Hsa -miR-517b	Sample 45	Hsa -miR-517b	UNKN
Hsa -miR-517b-Sample 45	D18	N	Hsa -miR-517b	Sample 45	Hsa -miR-517b	UNKN
Hsa -miR-517b-Sample 46	D20	N	Hsa -miR-517b	Sample 46	Hsa -miR-517b	UNKN
Hsa -miR-517b-Sample 46	D19	N	Hsa -miR-517b	Sample 46	Hsa -miR-517b	UNKN
Hsa -miR-517b-Sample 47	D22	N	Hsa -miR-517b	Sample 47	Hsa -miR-517b	UNKN
Hsa -miR-517b-Sample 47	D21	N	Hsa -miR-517b	Sample 47	Hsa -miR-517b	UNKN
Hsa -miR-517b-Sample 48	D24	N	Hsa -miR-517b	Sample 48	Hsa -miR-517b	UNKN
Hsa -miR-517b-Sample 48	D23	N	Hsa -miR-517b	Sample 48	Hsa -miR-517b	UNKN
Hsa -miR-517b-Sample 49	E2	N	Hsa -miR-517b	Sample 49	Hsa -miR-517b	UNKN
Hsa -miR-517b-Sample 49	E1	N	Hsa -miR-517b	Sample 49	Hsa -miR-517b	UNKN
Hsa -miR-517b-Sample 5	A10	N	Hsa -miR-517b	Sample 5	Hsa -miR-517b	UNKN
Hsa -miR-517b-Sample 5	A9	N	Hsa -miR-517b	Sample 5	Hsa -miR-517b	UNKN
Hsa -miR-517b-Sample 50	E3	N	Hsa -miR-517b	Sample 50	Hsa -miR-517b	UNKN
Hsa -miR-517b-Sample 50	E4	N	Hsa -miR-517b	Sample 50	Hsa -miR-517b	UNKN
Hsa -miR-517b-Sample 51	E6	N	Hsa -miR-517b	Sample 51	Hsa -miR-517b	UNKN
Hsa -miR-517b-Sample 51	E5	N	Hsa -miR-517b	Sample 51	Hsa -miR-517b	UNKN
Hsa -miR-517b-Sample 52	E8	N	Hsa -miR-517b	Sample 52	Hsa -miR-517b	UNKN
Hsa -miR-517b-Sample 52	E7	N	Hsa -miR-517b	Sample 52	Hsa -miR-517b	UNKN
Hsa -miR-517b-Sample 53	E10	N	Hsa -miR-517b	Sample 53	Hsa -miR-517b	UNKN
Hsa -miR-517b-Sample 53	E9	N	Hsa -miR-517b	Sample 53	Hsa -miR-517b	UNKN
Hsa -miR-517b-Sample 54	E11	N	Hsa -miR-517b	Sample 54	Hsa -miR-517b	UNKN
Hsa -miR-517b-Sample 54	E12	N	Hsa -miR-517b	Sample 54	Hsa -miR-517b	UNKN
Hsa -miR-517b-Sample 55	E14	N	Hsa -miR-517b	Sample 55	Hsa -miR-517b	UNKN
Hsa -miR-517b-Sample 55	E13	N	Hsa -miR-517b	Sample 55	Hsa -miR-517b	UNKN
Hsa -miR-517b-Sample 56	E15	N	Hsa -miR-517b	Sample 56	Hsa -miR-517b	UNKN
Hsa -miR-517b-Sample 56	E16	N	Hsa -miR-517b	Sample 56	Hsa -miR-517b	UNKN
Hsa -miR-517b-Sample 57	E17	N	Hsa -miR-517b	Sample 57	Hsa -miR-517b	UNKN
Hsa -miR-517b-Sample 57	E18	N	Hsa -miR-517b	Sample 57	Hsa -miR-517b	UNKN
Hsa -miR-517b-Sample 58	E19	N	Hsa -miR-517b	Sample 58	Hsa -miR-517b	UNKN
Hsa -miR-517b-Sample 58	E20	N	Hsa -miR-517b	Sample 58	Hsa -miR-517b	UNKN
Hsa -miR-517b-Sample 59	E22	N	Hsa -miR-517b	Sample 59	Hsa -miR-517b	UNKN
Hsa -miR-517b-Sample 59	E21	N	Hsa -miR-517b	Sample 59	Hsa -miR-517b	UNKN
Hsa -miR-517b-Sample 6	A11	N	Hsa -miR-517b	Sample 6	Hsa -miR-517b	UNKN
Hsa -miR-517b-Sample 6	A12	N	Hsa -miR-517b	Sample 6	Hsa -miR-517b	UNKN
Hsa -miR-517b-Sample 60	E24	N	Hsa -miR-517b	Sample 60	Hsa -miR-517b	UNKN
Hsa -miR-517b-Sample 60	E23	N	Hsa -miR-517b	Sample 60	Hsa -miR-517b	UNKN
Hsa -miR-517b-Sample 61	F1	N	Hsa -miR-517b	Sample 61	Hsa -miR-517b	UNKN
Hsa -miR-517b-Sample 61	F2	N	Hsa -miR-517b	Sample 61	Hsa -miR-517b	UNKN
Hsa -miR-517b-Sample 62	F4	Y	Hsa -miR-517b	Sample 62	Hsa -miR-517b	UNKN	37.842
Hsa -miR-517b-Sample 62	F3	N	Hsa -miR-517b	Sample 62	Hsa -miR-517b	UNKN
Hsa -miR-517b-Sample 63	F5	N	Hsa -miR-517b	Sample 63	Hsa -miR-517b	UNKN
Hsa -miR-517b-Sample 63	F6	N	Hsa -miR-517b	Sample 63	Hsa -miR-517b	UNKN
Hsa -miR-517b-Sample 64	F8	Y	Hsa -miR-517b	Sample 64	Hsa -miR-517b	UNKN	34.356
Hsa -miR-517b-Sample 64	F7	Y	Hsa -miR-517b	Sample 64	Hsa -miR-517b	UNKN	34.304
Hsa -miR-517b-Sample 65	F10	N	Hsa -miR-517b	Sample 65	Hsa -miR-517b	UNKN
Hsa -miR-517b-Sample 65	F9	N	Hsa -miR-517b	Sample 65	Hsa -miR-517b	UNKN
Hsa -miR-517b-Sample 66	F12	N	Hsa -miR-517b	Sample 66	Hsa -miR-517b	UNKN
Hsa -miR-517b-Sample 66	F11	N	Hsa -miR-517b	Sample 66	Hsa -miR-517b	UNKN
Hsa -miR-517b-Sample 67	F14	N	Hsa -miR-517b	Sample 67	Hsa -miR-517b	UNKN
Hsa -miR-517b-Sample 67	F13	N	Hsa -miR-517b	Sample 67	Hsa -miR-517b	UNKN
Hsa -miR-517b-Sample 68	F15	N	Hsa -miR-517b	Sample 68	Hsa -miR-517b	UNKN
Hsa -miR-517b-Sample 68	F16	N	Hsa -miR-517b	Sample 68	Hsa -miR-517b	UNKN
Hsa -miR-517b-Sample 69	F18	N	Hsa -miR-517b	Sample 69	Hsa -miR-517b	UNKN
Hsa -miR-517b-Sample 69	F17	N	Hsa -miR-517b	Sample 69	Hsa -miR-517b	UNKN
Hsa -miR-517b-Sample 7	A13	N	Hsa -miR-517b	Sample 7	Hsa -miR-517b	UNKN
Hsa -miR-517b-Sample 7	A14	N	Hsa -miR-517b	Sample 7	Hsa -miR-517b	UNKN
Hsa -miR-517b-Sample 70	F19	N	Hsa -miR-517b	Sample 70	Hsa -miR-517b	UNKN
Hsa -miR-517b-Sample 70	F20	N	Hsa -miR-517b	Sample 70	Hsa -miR-517b	UNKN
Hsa -miR-517b-Sample 71	F22	N	Hsa -miR-517b	Sample 71	Hsa -miR-517b	UNKN
Hsa -miR-517b-Sample 71	F21	N	Hsa -miR-517b	Sample 71	Hsa -miR-517b	UNKN
Hsa -miR-517b-Sample 72	F24	N	Hsa -miR-517b	Sample 72	Hsa -miR-517b	UNKN
Hsa -miR-517b-Sample 72	F23	N	Hsa -miR-517b	Sample 72	Hsa -miR-517b	UNKN
Hsa -miR-517b-Sample 73	G2	N	Hsa -miR-517b	Sample 73	Hsa -miR-517b	UNKN
Hsa -miR-517b-Sample 73	G1	N	Hsa -miR-517b	Sample 73	Hsa -miR-517b	UNKN
Hsa -miR-517b-Sample 74	G3	N	Hsa -miR-517b	Sample 74	Hsa -miR-517b	UNKN
Hsa -miR-517b-Sample 74	G4	N	Hsa -miR-517b	Sample 74	Hsa -miR-517b	UNKN
Hsa -miR-517b-Sample 75	G6	N	Hsa -miR-517b	Sample 75	Hsa -miR-517b	UNKN
Hsa -miR-517b-Sample 75	G5	N	Hsa -miR-517b	Sample 75	Hsa -miR-517b	UNKN
Hsa -miR-517b-Sample 76	G8	N	Hsa -miR-517b	Sample 76	Hsa -miR-517b	UNKN
Hsa -miR-517b-Sample 76	G7	N	Hsa -miR-517b	Sample 76	Hsa -miR-517b	UNKN
Hsa -miR-517b-Sample 77	G10	N	Hsa -miR-517b	Sample 77	Hsa -miR-517b	UNKN
Hsa -miR-517b-Sample 77	G9	N	Hsa -miR-517b	Sample 77	Hsa -miR-517b	UNKN
Hsa -miR-517b-Sample 78	G12	N	Hsa -miR-517b	Sample 78	Hsa -miR-517b	UNKN
Hsa -miR-517b-Sample 78	G11	N	Hsa -miR-517b	Sample 78	Hsa -miR-517b	UNKN
Hsa -miR-517b-Sample 79	G14	N	Hsa -miR-517b	Sample 79	Hsa -miR-517b	UNKN
Hsa -miR-517b-Sample 79	G13	N	Hsa -miR-517b	Sample 79	Hsa -miR-517b	UNKN
Hsa -miR-517b-Sample 8	A16	N	Hsa -miR-517b	Sample 8	Hsa -miR-517b	UNKN
Hsa -miR-517b-Sample 8	A15	N	Hsa -miR-517b	Sample 8	Hsa -miR-517b	UNKN
Hsa -miR-517b-Sample 80	G15	N	Hsa -miR-517b	Sample 80	Hsa -miR-517b	UNKN
Hsa -miR-517b-Sample 80	G16	N	Hsa -miR-517b	Sample 80	Hsa -miR-517b	UNKN
Hsa -miR-517b-Sample 81	G18	N	Hsa -miR-517b	Sample 81	Hsa -miR-517b	UNKN
Hsa -miR-517b-Sample 81	G17	N	Hsa -miR-517b	Sample 81	Hsa -miR-517b	UNKN
Hsa -miR-517b-Sample 82	G19	N	Hsa -miR-517b	Sample 82	Hsa -miR-517b	UNKN
Hsa -miR-517b-Sample 82	G20	N	Hsa -miR-517b	Sample 82	Hsa -miR-517b	UNKN
Hsa -miR-517b-Sample 83	G22	N	Hsa -miR-517b	Sample 83	Hsa -miR-517b	UNKN
Hsa -miR-517b-Sample 83	G21	N	Hsa -miR-517b	Sample 83	Hsa -miR-517b	UNKN
Hsa -miR-517b-Sample 84	G24	N	Hsa -miR-517b	Sample 84	Hsa -miR-517b	UNKN
Hsa -miR-517b-Sample 84	G23	N	Hsa -miR-517b	Sample 84	Hsa -miR-517b	UNKN
Hsa -miR-517b-Sample 85	H1	N	Hsa -miR-517b	Sample 85	Hsa -miR-517b	UNKN
Hsa -miR-517b-Sample 85	H2	N	Hsa -miR-517b	Sample 85	Hsa -miR-517b	UNKN
Hsa -miR-517b-Sample 86	H4	N	Hsa -miR-517b	Sample 86	Hsa -miR-517b	UNKN
Hsa -miR-517b-Sample 86	H3	N	Hsa -miR-517b	Sample 86	Hsa -miR-517b	UNKN
Hsa -miR-517b-Sample 87	H5	N	Hsa -miR-517b	Sample 87	Hsa -miR-517b	UNKN
Hsa -miR-517b-Sample 87	H6	N	Hsa -miR-517b	Sample 87	Hsa -miR-517b	UNKN
Hsa -miR-517b-Sample 88	H7	Y	Hsa -miR-517b	Sample 88	Hsa -miR-517b	UNKN	33.154
Hsa -miR-517b-Sample 88	H8	Y	Hsa -miR-517b	Sample 88	Hsa -miR-517b	UNKN	33.901
Hsa -miR-517b-Sample 89	H10	N	Hsa -miR-517b	Sample 89	Hsa -miR-517b	UNKN
Hsa -miR-517b-Sample 89	H9	N	Hsa -miR-517b	Sample 89	Hsa -miR-517b	UNKN
Hsa -miR-517b-Sample 9	A17	N	Hsa -miR-517b	Sample 9	Hsa -miR-517b	UNKN
Hsa -miR-517b-Sample 9	A18	N	Hsa -miR-517b	Sample 9	Hsa -miR-517b	UNKN
Hsa -miR-517b-Sample 90	H12	N	Hsa -miR-517b	Sample 90	Hsa -miR-517b	UNKN
Hsa -miR-517b-Sample 90	H11	N	Hsa -miR-517b	Sample 90	Hsa -miR-517b	UNKN
Hsa -miR-517b-Sample 91	H13	N	Hsa -miR-517b	Sample 91	Hsa -miR-517b	UNKN
Hsa -miR-517b-Sample 91	H14	N	Hsa -miR-517b	Sample 91	Hsa -miR-517b	UNKN
Hsa -miR-517b-Sample 92	H15	N	Hsa -miR-517b	Sample 92	Hsa -miR-517b	UNKN
Hsa -miR-517b-Sample 92	H16	N	Hsa -miR-517b	Sample 92	Hsa -miR-517b	UNKN
Hsa -miR-517b-Sample 93	H17	N	Hsa -miR-517b	Sample 93	Hsa -miR-517b	UNKN
Hsa -miR-517b-Sample 93	H18	N	Hsa -miR-517b	Sample 93	Hsa -miR-517b	UNKN
Hsa -miR-517b-Sample 94	H20	N	Hsa -miR-517b	Sample 94	Hsa -miR-517b	UNKN
Hsa -miR-517b-Sample 94	H19	N	Hsa -miR-517b	Sample 94	Hsa -miR-517b	UNKN
Hsa -miR-517b-Sample 95	H22	N	Hsa -miR-517b	Sample 95	Hsa -miR-517b	UNKN
Hsa -miR-517b-Sample 95	H21	N	Hsa -miR-517b	Sample 95	Hsa -miR-517b	UNKN
Hsa -miR-517b-Sample 96	H23	N	Hsa -miR-517b	Sample 96	Hsa -miR-517b	UNKN
Hsa -miR-517b-Sample 96	H24	N	Hsa -miR-517b	Sample 96	Hsa -miR-517b	UNKN
Hsa -miR-517b-Sample 97	I1	N	Hsa -miR-517b	Sample 97	Hsa -miR-517b	UNKN
Hsa -miR-517b-Sample 97	I2	N	Hsa -miR-517b	Sample 97	Hsa -miR-517b	UNKN
Hsa -miR-517b-Sample 98	I4	N	Hsa -miR-517b	Sample 98	Hsa -miR-517b	UNKN
Hsa -miR-517b-Sample 98	I3	N	Hsa -miR-517b	Sample 98	Hsa -miR-517b	UNKN
Hsa -miR-517b-Sample 99	I5	N	Hsa -miR-517b	Sample 99	Hsa -miR-517b	UNKN
Hsa -miR-517b-Sample 99	I6	N	Hsa -miR-517b	Sample 99	Hsa -miR-517b	UNKN
Hsa-miR-1233-NTC	I9	N	Hsa-miR-1233	NTC	Hsa-miR-1233	NTC
Hsa-miR-1233-NTC	I10	N	Hsa-miR-1233	NTC	Hsa-miR-1233	NTC
Hsa-miR-1233-Sample 1	A1	Y	Hsa-miR-1233	Sample 1	Hsa-miR-1233	UNKN	21.404
Hsa-miR-1233-Sample 1	A2	Y	Hsa-miR-1233	Sample 1	Hsa-miR-1233	UNKN	21.785
Hsa-miR-1233-Sample 10	A20	Y	Hsa-miR-1233	Sample 10	Hsa-miR-1233	UNKN	19.359
Hsa-miR-1233-Sample 10	A19	Y	Hsa-miR-1233	Sample 10	Hsa-miR-1233	UNKN	19.3
Hsa-miR-1233-Sample 100	I7	Y	Hsa-miR-1233	Sample 100	Hsa-miR-1233	UNKN	21.468
Hsa-miR-1233-Sample 100	I8	Y	Hsa-miR-1233	Sample 100	Hsa-miR-1233	UNKN	21.374
Hsa-miR-1233-Sample 11	A21	Y	Hsa-miR-1233	Sample 11	Hsa-miR-1233	UNKN	20.722
Hsa-miR-1233-Sample 11	A22	Y	Hsa-miR-1233	Sample 11	Hsa-miR-1233	UNKN	20.765
Hsa-miR-1233-Sample 12	A24	Y	Hsa-miR-1233	Sample 12	Hsa-miR-1233	UNKN	22.09
Hsa-miR-1233-Sample 12	A23	Y	Hsa-miR-1233	Sample 12	Hsa-miR-1233	UNKN	22.131
Hsa-miR-1233-Sample 13	B2	Y	Hsa-miR-1233	Sample 13	Hsa-miR-1233	UNKN	22.537
Hsa-miR-1233-Sample 13	B1	Y	Hsa-miR-1233	Sample 13	Hsa-miR-1233	UNKN	22.455
Hsa-miR-1233-Sample 14	B3	Y	Hsa-miR-1233	Sample 14	Hsa-miR-1233	UNKN	20.767
Hsa-miR-1233-Sample 14	B4	Y	Hsa-miR-1233	Sample 14	Hsa-miR-1233	UNKN	20.827
Hsa-miR-1233-Sample 15	B6	Y	Hsa-miR-1233	Sample 15	Hsa-miR-1233	UNKN	21.117
Hsa-miR-1233-Sample 15	B5	Y	Hsa-miR-1233	Sample 15	Hsa-miR-1233	UNKN	21.161
Hsa-miR-1233-Sample 16	B8	Y	Hsa-miR-1233	Sample 16	Hsa-miR-1233	UNKN	20.179
Hsa-miR-1233-Sample 16	B7	Y	Hsa-miR-1233	Sample 16	Hsa-miR-1233	UNKN	20.215
Hsa-miR-1233-Sample 17	B9	Y	Hsa-miR-1233	Sample 17	Hsa-miR-1233	UNKN	20.885
Hsa-miR-1233-Sample 17	B10	Y	Hsa-miR-1233	Sample 17	Hsa-miR-1233	UNKN	20.654
Hsa-miR-1233-Sample 18	B11	Y	Hsa-miR-1233	Sample 18	Hsa-miR-1233	UNKN	20.873
Hsa-miR-1233-Sample 18	B12	Y	Hsa-miR-1233	Sample 18	Hsa-miR-1233	UNKN	20.98
Hsa-miR-1233-Sample 19	B13	Y	Hsa-miR-1233	Sample 19	Hsa-miR-1233	UNKN	20.445
Hsa-miR-1233-Sample 19	B14	Y	Hsa-miR-1233	Sample 19	Hsa-miR-1233	UNKN	20.429
Hsa-miR-1233-Sample 2	A4	Y	Hsa-miR-1233	Sample 2	Hsa-miR-1233	UNKN	19.684
Hsa-miR-1233-Sample 2	A3	Y	Hsa-miR-1233	Sample 2	Hsa-miR-1233	UNKN	19.652
Hsa-miR-1233-Sample 20	B15	Y	Hsa-miR-1233	Sample 20	Hsa-miR-1233	UNKN	20.804
Hsa-miR-1233-Sample 20	B16	Y	Hsa-miR-1233	Sample 20	Hsa-miR-1233	UNKN	20.79
Hsa-miR-1233-Sample 21	B17	Y	Hsa-miR-1233	Sample 21	Hsa-miR-1233	UNKN	20.695
Hsa-miR-1233-Sample 21	B18	Y	Hsa-miR-1233	Sample 21	Hsa-miR-1233	UNKN	20.71
Hsa-miR-1233-Sample 22	B20	Y	Hsa-miR-1233	Sample 22	Hsa-miR-1233	UNKN	20.284
Hsa-miR-1233-Sample 22	B19	Y	Hsa-miR-1233	Sample 22	Hsa-miR-1233	UNKN	20.304
Hsa-miR-1233-Sample 23	B21	Y	Hsa-miR-1233	Sample 23	Hsa-miR-1233	UNKN	21.591
Hsa-miR-1233-Sample 23	B22	Y	Hsa-miR-1233	Sample 23	Hsa-miR-1233	UNKN	21.392
Hsa-miR-1233-Sample 24	B24	Y	Hsa-miR-1233	Sample 24	Hsa-miR-1233	UNKN	23.252
Hsa-miR-1233-Sample 24	B23	Y	Hsa-miR-1233	Sample 24	Hsa-miR-1233	UNKN	22.911
Hsa-miR-1233-Sample 25	C1	Y	Hsa-miR-1233	Sample 25	Hsa-miR-1233	UNKN	21.793
Hsa-miR-1233-Sample 25	C2	Y	Hsa-miR-1233	Sample 25	Hsa-miR-1233	UNKN	21.767
Hsa-miR-1233-Sample 26	C4	Y	Hsa-miR-1233	Sample 26	Hsa-miR-1233	UNKN	21.14
Hsa-miR-1233-Sample 26	C3	Y	Hsa-miR-1233	Sample 26	Hsa-miR-1233	UNKN	21.322
Hsa-miR-1233-Sample 27	C6	Y	Hsa-miR-1233	Sample 27	Hsa-miR-1233	UNKN	20.362
Hsa-miR-1233-Sample 27	C5	Y	Hsa-miR-1233	Sample 27	Hsa-miR-1233	UNKN	20.453
Hsa-miR-1233-Sample 28	C8	Y	Hsa-miR-1233	Sample 28	Hsa-miR-1233	UNKN	21.091
Hsa-miR-1233-Sample 28	C7	Y	Hsa-miR-1233	Sample 28	Hsa-miR-1233	UNKN	21.161
Hsa-miR-1233-Sample 29	C10	Y	Hsa-miR-1233	Sample 29	Hsa-miR-1233	UNKN	20.913
Hsa-miR-1233-Sample 29	C9	Y	Hsa-miR-1233	Sample 29	Hsa-miR-1233	UNKN	20.905
Hsa-miR-1233-Sample 3	A5	Y	Hsa-miR-1233	Sample 3	Hsa-miR-1233	UNKN	20.995
Hsa-miR-1233-Sample 3	A6	Y	Hsa-miR-1233	Sample 3	Hsa-miR-1233	UNKN	20.824
Hsa-miR-1233-Sample 30	C11	Y	Hsa-miR-1233	Sample 30	Hsa-miR-1233	UNKN	21.292
Hsa-miR-1233-Sample 30	C12	Y	Hsa-miR-1233	Sample 30	Hsa-miR-1233	UNKN	21.391
Hsa-miR-1233-Sample 31	C14	Y	Hsa-miR-1233	Sample 31	Hsa-miR-1233	UNKN	22.086
Hsa-miR-1233-Sample 31	C13	Y	Hsa-miR-1233	Sample 31	Hsa-miR-1233	UNKN	21.943
Hsa-miR-1233-Sample 32	C15	Y	Hsa-miR-1233	Sample 32	Hsa-miR-1233	UNKN	20.512
Hsa-miR-1233-Sample 32	C16	Y	Hsa-miR-1233	Sample 32	Hsa-miR-1233	UNKN	20.557
Hsa-miR-1233-Sample 33	C17	Y	Hsa-miR-1233	Sample 33	Hsa-miR-1233	UNKN	20.914
Hsa-miR-1233-Sample 33	C18	Y	Hsa-miR-1233	Sample 33	Hsa-miR-1233	UNKN	20.875
Hsa-miR-1233-Sample 34	C20	Y	Hsa-miR-1233	Sample 34	Hsa-miR-1233	UNKN	20.916
Hsa-miR-1233-Sample 34	C19	Y	Hsa-miR-1233	Sample 34	Hsa-miR-1233	UNKN	20.768
Hsa-miR-1233-Sample 35	C22	Y	Hsa-miR-1233	Sample 35	Hsa-miR-1233	UNKN	21.455
Hsa-miR-1233-Sample 35	C21	Y	Hsa-miR-1233	Sample 35	Hsa-miR-1233	UNKN	21.396
Hsa-miR-1233-Sample 36	C24	Y	Hsa-miR-1233	Sample 36	Hsa-miR-1233	UNKN	21.207
Hsa-miR-1233-Sample 36	C23	Y	Hsa-miR-1233	Sample 36	Hsa-miR-1233	UNKN	21.316
Hsa-miR-1233-Sample 37	D2	Y	Hsa-miR-1233	Sample 37	Hsa-miR-1233	UNKN	20.712
Hsa-miR-1233-Sample 37	D1	Y	Hsa-miR-1233	Sample 37	Hsa-miR-1233	UNKN	20.746
Hsa-miR-1233-Sample 38	D3	Y	Hsa-miR-1233	Sample 38	Hsa-miR-1233	UNKN	20.916
Hsa-miR-1233-Sample 38	D4	Y	Hsa-miR-1233	Sample 38	Hsa-miR-1233	UNKN	21.055
Hsa-miR-1233-Sample 39	D5	Y	Hsa-miR-1233	Sample 39	Hsa-miR-1233	UNKN	20.533
Hsa-miR-1233-Sample 39	D6	Y	Hsa-miR-1233	Sample 39	Hsa-miR-1233	UNKN	20.518
Hsa-miR-1233-Sample 4	A8	Y	Hsa-miR-1233	Sample 4	Hsa-miR-1233	UNKN	20.963
Hsa-miR-1233-Sample 4	A7	Y	Hsa-miR-1233	Sample 4	Hsa-miR-1233	UNKN	20.967
Hsa-miR-1233-Sample 40	D7	Y	Hsa-miR-1233	Sample 40	Hsa-miR-1233	UNKN	22.125
Hsa-miR-1233-Sample 40	D8	Y	Hsa-miR-1233	Sample 40	Hsa-miR-1233	UNKN	22.043
Hsa-miR-1233-Sample 41	D9	Y	Hsa-miR-1233	Sample 41	Hsa-miR-1233	UNKN	20.837
Hsa-miR-1233-Sample 41	D10	Y	Hsa-miR-1233	Sample 41	Hsa-miR-1233	UNKN	20.596
Hsa-miR-1233-Sample 42	D12	Y	Hsa-miR-1233	Sample 42	Hsa-miR-1233	UNKN	21.45
Hsa-miR-1233-Sample 42	D11	Y	Hsa-miR-1233	Sample 42	Hsa-miR-1233	UNKN	21.682
Hsa-miR-1233-Sample 43	D14	Y	Hsa-miR-1233	Sample 43	Hsa-miR-1233	UNKN	20.385
Hsa-miR-1233-Sample 43	D13	Y	Hsa-miR-1233	Sample 43	Hsa-miR-1233	UNKN	20.368
Hsa-miR-1233-Sample 44	D15	Y	Hsa-miR-1233	Sample 44	Hsa-miR-1233	UNKN	20.961
Hsa-miR-1233-Sample 44	D16	Y	Hsa-miR-1233	Sample 44	Hsa-miR-1233	UNKN	21.075
Hsa-miR-1233-Sample 45	D17	Y	Hsa-miR-1233	Sample 45	Hsa-miR-1233	UNKN	21.288
Hsa-miR-1233-Sample 45	D18	Y	Hsa-miR-1233	Sample 45	Hsa-miR-1233	UNKN	21.461
Hsa-miR-1233-Sample 46	D20	Y	Hsa-miR-1233	Sample 46	Hsa-miR-1233	UNKN	21.562
Hsa-miR-1233-Sample 46	D19	Y	Hsa-miR-1233	Sample 46	Hsa-miR-1233	UNKN	21.629
Hsa-miR-1233-Sample 47	D22	Y	Hsa-miR-1233	Sample 47	Hsa-miR-1233	UNKN	21.631
Hsa-miR-1233-Sample 47	D21	Y	Hsa-miR-1233	Sample 47	Hsa-miR-1233	UNKN	21.634
Hsa-miR-1233-Sample 48	D24	Y	Hsa-miR-1233	Sample 48	Hsa-miR-1233	UNKN	21.111
Hsa-miR-1233-Sample 48	D23	Y	Hsa-miR-1233	Sample 48	Hsa-miR-1233	UNKN	21.159
Hsa-miR-1233-Sample 49	E2	Y	Hsa-miR-1233	Sample 49	Hsa-miR-1233	UNKN	22.037
Hsa-miR-1233-Sample 49	E1	Y	Hsa-miR-1233	Sample 49	Hsa-miR-1233	UNKN	21.708
Hsa-miR-1233-Sample 5	A10	Y	Hsa-miR-1233	Sample 5	Hsa-miR-1233	UNKN	20.197
Hsa-miR-1233-Sample 5	A9	Y	Hsa-miR-1233	Sample 5	Hsa-miR-1233	UNKN	19.911
Hsa-miR-1233-Sample 50	E4	Y	Hsa-miR-1233	Sample 50	Hsa-miR-1233	UNKN	20.77
Hsa-miR-1233-Sample 50	E3	Y	Hsa-miR-1233	Sample 50	Hsa-miR-1233	UNKN	20.836
Hsa-miR-1233-Sample 51	E5	Y	Hsa-miR-1233	Sample 51	Hsa-miR-1233	UNKN	22.17
Hsa-miR-1233-Sample 51	E6	Y	Hsa-miR-1233	Sample 51	Hsa-miR-1233	UNKN	22.12
Hsa-miR-1233-Sample 52	E7	Y	Hsa-miR-1233	Sample 52	Hsa-miR-1233	UNKN	21.512
Hsa-miR-1233-Sample 52	E8	Y	Hsa-miR-1233	Sample 52	Hsa-miR-1233	UNKN	21.581
Hsa-miR-1233-Sample 53	E9	Y	Hsa-miR-1233	Sample 53	Hsa-miR-1233	UNKN	22.223
Hsa-miR-1233-Sample 53	E10	Y	Hsa-miR-1233	Sample 53	Hsa-miR-1233	UNKN	22.192
Hsa-miR-1233-Sample 54	E12	Y	Hsa-miR-1233	Sample 54	Hsa-miR-1233	UNKN	20.861
Hsa-miR-1233-Sample 54	E11	Y	Hsa-miR-1233	Sample 54	Hsa-miR-1233	UNKN	20.822
Hsa-miR-1233-Sample 55	E13	Y	Hsa-miR-1233	Sample 55	Hsa-miR-1233	UNKN	21.656
Hsa-miR-1233-Sample 55	E14	Y	Hsa-miR-1233	Sample 55	Hsa-miR-1233	UNKN	21.696
Hsa-miR-1233-Sample 56	E15	Y	Hsa-miR-1233	Sample 56	Hsa-miR-1233	UNKN	20.973
Hsa-miR-1233-Sample 56	E16	Y	Hsa-miR-1233	Sample 56	Hsa-miR-1233	UNKN	20.882
Hsa-miR-1233-Sample 57	E17	Y	Hsa-miR-1233	Sample 57	Hsa-miR-1233	UNKN	22.685
Hsa-miR-1233-Sample 57	E18	Y	Hsa-miR-1233	Sample 57	Hsa-miR-1233	UNKN	22.824
Hsa-miR-1233-Sample 58	E20	Y	Hsa-miR-1233	Sample 58	Hsa-miR-1233	UNKN	20.084
Hsa-miR-1233-Sample 58	E19	Y	Hsa-miR-1233	Sample 58	Hsa-miR-1233	UNKN	19.873
Hsa-miR-1233-Sample 59	E22	Y	Hsa-miR-1233	Sample 59	Hsa-miR-1233	UNKN	20.794
Hsa-miR-1233-Sample 59	E21	Y	Hsa-miR-1233	Sample 59	Hsa-miR-1233	UNKN	20.738
Hsa-miR-1233-Sample 6	A11	Y	Hsa-miR-1233	Sample 6	Hsa-miR-1233	UNKN	20.838
Hsa-miR-1233-Sample 6	A12	Y	Hsa-miR-1233	Sample 6	Hsa-miR-1233	UNKN	20.789
Hsa-miR-1233-Sample 60	E24	Y	Hsa-miR-1233	Sample 60	Hsa-miR-1233	UNKN	20.203
Hsa-miR-1233-Sample 60	E23	Y	Hsa-miR-1233	Sample 60	Hsa-miR-1233	UNKN	20.159
Hsa-miR-1233-Sample 61	F2	Y	Hsa-miR-1233	Sample 61	Hsa-miR-1233	UNKN	19.943
Hsa-miR-1233-Sample 61	F1	Y	Hsa-miR-1233	Sample 61	Hsa-miR-1233	UNKN	19.725
Hsa-miR-1233-Sample 62	F3	Y	Hsa-miR-1233	Sample 62	Hsa-miR-1233	UNKN	22.274
Hsa-miR-1233-Sample 62	F4	Y	Hsa-miR-1233	Sample 62	Hsa-miR-1233	UNKN	22.326
Hsa-miR-1233-Sample 63	F5	Y	Hsa-miR-1233	Sample 63	Hsa-miR-1233	UNKN	20.983
Hsa-miR-1233-Sample 63	F6	Y	Hsa-miR-1233	Sample 63	Hsa-miR-1233	UNKN	21.387
Hsa-miR-1233-Sample 64	F7	Y	Hsa-miR-1233	Sample 64	Hsa-miR-1233	UNKN	20.413
Hsa-miR-1233-Sample 64	F8	Y	Hsa-miR-1233	Sample 64	Hsa-miR-1233	UNKN	20.238
Hsa-miR-1233-Sample 65	F9	Y	Hsa-miR-1233	Sample 65	Hsa-miR-1233	UNKN	22.19
Hsa-miR-1233-Sample 65	F10	Y	Hsa-miR-1233	Sample 65	Hsa-miR-1233	UNKN	22.372
Hsa-miR-1233-Sample 66	F12	Y	Hsa-miR-1233	Sample 66	Hsa-miR-1233	UNKN	21.508
Hsa-miR-1233-Sample 66	F11	Y	Hsa-miR-1233	Sample 66	Hsa-miR-1233	UNKN	21.61
Hsa-miR-1233-Sample 67	F13	Y	Hsa-miR-1233	Sample 67	Hsa-miR-1233	UNKN	24.19
Hsa-miR-1233-Sample 67	F14	Y	Hsa-miR-1233	Sample 67	Hsa-miR-1233	UNKN	24.152
Hsa-miR-1233-Sample 68	F15	Y	Hsa-miR-1233	Sample 68	Hsa-miR-1233	UNKN	21.936
Hsa-miR-1233-Sample 68	F16	Y	Hsa-miR-1233	Sample 68	Hsa-miR-1233	UNKN	21.852
Hsa-miR-1233-Sample 69	F17	Y	Hsa-miR-1233	Sample 69	Hsa-miR-1233	UNKN	20.167
Hsa-miR-1233-Sample 69	F18	Y	Hsa-miR-1233	Sample 69	Hsa-miR-1233	UNKN	20.435
Hsa-miR-1233-Sample 7	A14	Y	Hsa-miR-1233	Sample 7	Hsa-miR-1233	UNKN	20.069
Hsa-miR-1233-Sample 7	A13	Y	Hsa-miR-1233	Sample 7	Hsa-miR-1233	UNKN	19.96
Hsa-miR-1233-Sample 70	F19	Y	Hsa-miR-1233	Sample 70	Hsa-miR-1233	UNKN	22.138
Hsa-miR-1233-Sample 70	F20	Y	Hsa-miR-1233	Sample 70	Hsa-miR-1233	UNKN	22.126
Hsa-miR-1233-Sample 71	F21	Y	Hsa-miR-1233	Sample 71	Hsa-miR-1233	UNKN	21.404
Hsa-miR-1233-Sample 71	F22	Y	Hsa-miR-1233	Sample 71	Hsa-miR-1233	UNKN	21.119
Hsa-miR-1233-Sample 72	F23	Y	Hsa-miR-1233	Sample 72	Hsa-miR-1233	UNKN	20.543
Hsa-miR-1233-Sample 72	F24	Y	Hsa-miR-1233	Sample 72	Hsa-miR-1233	UNKN	20.568
Hsa-miR-1233-Sample 73	G1	Y	Hsa-miR-1233	Sample 73	Hsa-miR-1233	UNKN	21.211
Hsa-miR-1233-Sample 73	G2	Y	Hsa-miR-1233	Sample 73	Hsa-miR-1233	UNKN	21.174
Hsa-miR-1233-Sample 74	G3	Y	Hsa-miR-1233	Sample 74	Hsa-miR-1233	UNKN	21.572
Hsa-miR-1233-Sample 74	G4	Y	Hsa-miR-1233	Sample 74	Hsa-miR-1233	UNKN	21.328
Hsa-miR-1233-Sample 75	G6	Y	Hsa-miR-1233	Sample 75	Hsa-miR-1233	UNKN	21.501
Hsa-miR-1233-Sample 75	G5	Y	Hsa-miR-1233	Sample 75	Hsa-miR-1233	UNKN	20.986
Hsa-miR-1233-Sample 76	G7	Y	Hsa-miR-1233	Sample 76	Hsa-miR-1233	UNKN	21.954
Hsa-miR-1233-Sample 76	G8	Y	Hsa-miR-1233	Sample 76	Hsa-miR-1233	UNKN	22.205
Hsa-miR-1233-Sample 77	G10	Y	Hsa-miR-1233	Sample 77	Hsa-miR-1233	UNKN	21.919
Hsa-miR-1233-Sample 77	G9	Y	Hsa-miR-1233	Sample 77	Hsa-miR-1233	UNKN	22.178
Hsa-miR-1233-Sample 78	G12	Y	Hsa-miR-1233	Sample 78	Hsa-miR-1233	UNKN	22.299
Hsa-miR-1233-Sample 78	G11	Y	Hsa-miR-1233	Sample 78	Hsa-miR-1233	UNKN	22.299
Hsa-miR-1233-Sample 79	G13	Y	Hsa-miR-1233	Sample 79	Hsa-miR-1233	UNKN	22.489
Hsa-miR-1233-Sample 79	G14	Y	Hsa-miR-1233	Sample 79	Hsa-miR-1233	UNKN	22.448
Hsa-miR-1233-Sample 8	A15	Y	Hsa-miR-1233	Sample 8	Hsa-miR-1233	UNKN	21.377
Hsa-miR-1233-Sample 8	A16	Y	Hsa-miR-1233	Sample 8	Hsa-miR-1233	UNKN	21.445
Hsa-miR-1233-Sample 80	G15	Y	Hsa-miR-1233	Sample 80	Hsa-miR-1233	UNKN	22.446
Hsa-miR-1233-Sample 80	G16	Y	Hsa-miR-1233	Sample 80	Hsa-miR-1233	UNKN	22.463
Hsa-miR-1233-Sample 81	G17	Y	Hsa-miR-1233	Sample 81	Hsa-miR-1233	UNKN	22.565
Hsa-miR-1233-Sample 81	G18	Y	Hsa-miR-1233	Sample 81	Hsa-miR-1233	UNKN	22.845
Hsa-miR-1233-Sample 82	G20	Y	Hsa-miR-1233	Sample 82	Hsa-miR-1233	UNKN	22.564
Hsa-miR-1233-Sample 82	G19	Y	Hsa-miR-1233	Sample 82	Hsa-miR-1233	UNKN	22.226
Hsa-miR-1233-Sample 83	G21	Y	Hsa-miR-1233	Sample 83	Hsa-miR-1233	UNKN	22.213
Hsa-miR-1233-Sample 83	G22	Y	Hsa-miR-1233	Sample 83	Hsa-miR-1233	UNKN	21.851
Hsa-miR-1233-Sample 84	G24	Y	Hsa-miR-1233	Sample 84	Hsa-miR-1233	UNKN	20.116
Hsa-miR-1233-Sample 84	G23	Y	Hsa-miR-1233	Sample 84	Hsa-miR-1233	UNKN	19.968
Hsa-miR-1233-Sample 85	H1	Y	Hsa-miR-1233	Sample 85	Hsa-miR-1233	UNKN	20.586
Hsa-miR-1233-Sample 85	H2	Y	Hsa-miR-1233	Sample 85	Hsa-miR-1233	UNKN	20.763
Hsa-miR-1233-Sample 86	H4	Y	Hsa-miR-1233	Sample 86	Hsa-miR-1233	UNKN	20.633
Hsa-miR-1233-Sample 86	H3	Y	Hsa-miR-1233	Sample 86	Hsa-miR-1233	UNKN	20.665
Hsa-miR-1233-Sample 87	H6	Y	Hsa-miR-1233	Sample 87	Hsa-miR-1233	UNKN	20.856
Hsa-miR-1233-Sample 87	H5	Y	Hsa-miR-1233	Sample 87	Hsa-miR-1233	UNKN	20.874
Hsa-miR-1233-Sample 88	H8	Y	Hsa-miR-1233	Sample 88	Hsa-miR-1233	UNKN	21.221
Hsa-miR-1233-Sample 88	H7	Y	Hsa-miR-1233	Sample 88	Hsa-miR-1233	UNKN	21.245
Hsa-miR-1233-Sample 89	H9	Y	Hsa-miR-1233	Sample 89	Hsa-miR-1233	UNKN	21.113
Hsa-miR-1233-Sample 89	H10	Y	Hsa-miR-1233	Sample 89	Hsa-miR-1233	UNKN	20.937
Hsa-miR-1233-Sample 9	A18	Y	Hsa-miR-1233	Sample 9	Hsa-miR-1233	UNKN	20.459
Hsa-miR-1233-Sample 9	A17	Y	Hsa-miR-1233	Sample 9	Hsa-miR-1233	UNKN	20.425
Hsa-miR-1233-Sample 90	H11	Y	Hsa-miR-1233	Sample 90	Hsa-miR-1233	UNKN	21.342
Hsa-miR-1233-Sample 90	H12	Y	Hsa-miR-1233	Sample 90	Hsa-miR-1233	UNKN	21.272
Hsa-miR-1233-Sample 91	H13	Y	Hsa-miR-1233	Sample 91	Hsa-miR-1233	UNKN	22.379
Hsa-miR-1233-Sample 91	H14	Y	Hsa-miR-1233	Sample 91	Hsa-miR-1233	UNKN	22.188
Hsa-miR-1233-Sample 92	H16	Y	Hsa-miR-1233	Sample 92	Hsa-miR-1233	UNKN	20.276
Hsa-miR-1233-Sample 92	H15	Y	Hsa-miR-1233	Sample 92	Hsa-miR-1233	UNKN	20.677
Hsa-miR-1233-Sample 93	H17	Y	Hsa-miR-1233	Sample 93	Hsa-miR-1233	UNKN	21.49
Hsa-miR-1233-Sample 93	H18	Y	Hsa-miR-1233	Sample 93	Hsa-miR-1233	UNKN	21.605
Hsa-miR-1233-Sample 94	H20	Y	Hsa-miR-1233	Sample 94	Hsa-miR-1233	UNKN	21.893
Hsa-miR-1233-Sample 94	H19	Y	Hsa-miR-1233	Sample 94	Hsa-miR-1233	UNKN	21.775
Hsa-miR-1233-Sample 95	H22	Y	Hsa-miR-1233	Sample 95	Hsa-miR-1233	UNKN	21.107
Hsa-miR-1233-Sample 95	H21	Y	Hsa-miR-1233	Sample 95	Hsa-miR-1233	UNKN	20.85
Hsa-miR-1233-Sample 96	H23	Y	Hsa-miR-1233	Sample 96	Hsa-miR-1233	UNKN	21.371
Hsa-miR-1233-Sample 96	H24	Y	Hsa-miR-1233	Sample 96	Hsa-miR-1233	UNKN	21.47
Hsa-miR-1233-Sample 97	I1	Y	Hsa-miR-1233	Sample 97	Hsa-miR-1233	UNKN	21.507
Hsa-miR-1233-Sample 97	I2	Y	Hsa-miR-1233	Sample 97	Hsa-miR-1233	UNKN	21.536
Hsa-miR-1233-Sample 98	I4	Y	Hsa-miR-1233	Sample 98	Hsa-miR-1233	UNKN	23.727
Hsa-miR-1233-Sample 98	I3	Y	Hsa-miR-1233	Sample 98	Hsa-miR-1233	UNKN	23.724
Hsa-miR-1233-Sample 99	I5	Y	Hsa-miR-1233	Sample 99	Hsa-miR-1233	UNKN	21.362
Hsa-miR-1233-Sample 99	I6	Y	Hsa-miR-1233	Sample 99	Hsa-miR-1233	UNKN	21.332
Hsa-miR-184-NTC	I9	N	Hsa-miR-184	NTC	Hsa-miR-184	NTC
Hsa-miR-184-NTC	I10	N	Hsa-miR-184	NTC	Hsa-miR-184	NTC
Hsa-miR-184-Sample 1	A2	Y	Hsa-miR-184	Sample 1	Hsa-miR-184	UNKN	16.583
Hsa-miR-184-Sample 1	A1	Y	Hsa-miR-184	Sample 1	Hsa-miR-184	UNKN	16.581
Hsa-miR-184-Sample 10	A19	Y	Hsa-miR-184	Sample 10	Hsa-miR-184	UNKN	16.358
Hsa-miR-184-Sample 10	A20	Y	Hsa-miR-184	Sample 10	Hsa-miR-184	UNKN	16.31
Hsa-miR-184-Sample 100	I7	Y	Hsa-miR-184	Sample 100	Hsa-miR-184	UNKN	16.381
Hsa-miR-184-Sample 100	I8	Y	Hsa-miR-184	Sample 100	Hsa-miR-184	UNKN	16.249
Hsa-miR-184-Sample 11	A22	Y	Hsa-miR-184	Sample 11	Hsa-miR-184	UNKN	16.875
Hsa-miR-184-Sample 11	A21	Y	Hsa-miR-184	Sample 11	Hsa-miR-184	UNKN	17.071
Hsa-miR-184-Sample 12	A23	Y	Hsa-miR-184	Sample 12	Hsa-miR-184	UNKN	17.013
Hsa-miR-184-Sample 12	A24	Y	Hsa-miR-184	Sample 12	Hsa-miR-184	UNKN	17.172
Hsa-miR-184-Sample 13	B1	Y	Hsa-miR-184	Sample 13	Hsa-miR-184	UNKN	16.977
Hsa-miR-184-Sample 13	B2	Y	Hsa-miR-184	Sample 13	Hsa-miR-184	UNKN	16.906
Hsa-miR-184-Sample 14	B4	Y	Hsa-miR-184	Sample 14	Hsa-miR-184	UNKN	16.696
Hsa-miR-184-Sample 14	B3	Y	Hsa-miR-184	Sample 14	Hsa-miR-184	UNKN	16.782
Hsa-miR-184-Sample 15	B6	Y	Hsa-miR-184	Sample 15	Hsa-miR-184	UNKN	16.801
Hsa-miR-184-Sample 15	B5	Y	Hsa-miR-184	Sample 15	Hsa-miR-184	UNKN	16.816
Hsa-miR-184-Sample 16	B7	Y	Hsa-miR-184	Sample 16	Hsa-miR-184	UNKN	16.571
Hsa-miR-184-Sample 16	B8	Y	Hsa-miR-184	Sample 16	Hsa-miR-184	UNKN	16.28
Hsa-miR-184-Sample 17	B9	Y	Hsa-miR-184	Sample 17	Hsa-miR-184	UNKN	16.707
Hsa-miR-184-Sample 17	B10	Y	Hsa-miR-184	Sample 17	Hsa-miR-184	UNKN	16.691
Hsa-miR-184-Sample 18	B12	Y	Hsa-miR-184	Sample 18	Hsa-miR-184	UNKN	16.686
Hsa-miR-184-Sample 18	B11	Y	Hsa-miR-184	Sample 18	Hsa-miR-184	UNKN	16.705
Hsa-miR-184-Sample 19	B13	Y	Hsa-miR-184	Sample 19	Hsa-miR-184	UNKN	16.261
Hsa-miR-184-Sample 19	B14	Y	Hsa-miR-184	Sample 19	Hsa-miR-184	UNKN	16.102
Hsa-miR-184-Sample 2	A3	Y	Hsa-miR-184	Sample 2	Hsa-miR-184	UNKN	15.747
Hsa-miR-184-Sample 2	A4	Y	Hsa-miR-184	Sample 2	Hsa-miR-184	UNKN	15.576
Hsa-miR-184-Sample 20	B16	Y	Hsa-miR-184	Sample 20	Hsa-miR-184	UNKN	16.444
Hsa-miR-184-Sample 20	B15	Y	Hsa-miR-184	Sample 20	Hsa-miR-184	UNKN	16.757
Hsa-miR-184-Sample 21	B18	Y	Hsa-miR-184	Sample 21	Hsa-miR-184	UNKN	16.61
Hsa-miR-184-Sample 21	B17	Y	Hsa-miR-184	Sample 21	Hsa-miR-184	UNKN	16.887
Hsa-miR-184-Sample 22	B20	Y	Hsa-miR-184	Sample 22	Hsa-miR-184	UNKN	15.81
Hsa-miR-184-Sample 22	B19	Y	Hsa-miR-184	Sample 22	Hsa-miR-184	UNKN	15.864
Hsa-miR-184-Sample 23	B21	Y	Hsa-miR-184	Sample 23	Hsa-miR-184	UNKN	16.919
Hsa-miR-184-Sample 23	B22	Y	Hsa-miR-184	Sample 23	Hsa-miR-184	UNKN	16.609
Hsa-miR-184-Sample 24	B24	Y	Hsa-miR-184	Sample 24	Hsa-miR-184	UNKN	16.913
Hsa-miR-184-Sample 24	B23	Y	Hsa-miR-184	Sample 24	Hsa-miR-184	UNKN	17.413
Hsa-miR-184-Sample 25	C1	Y	Hsa-miR-184	Sample 25	Hsa-miR-184	UNKN	16.588
Hsa-miR-184-Sample 25	C2	Y	Hsa-miR-184	Sample 25	Hsa-miR-184	UNKN	16.53
Hsa-miR-184-Sample 26	C3	Y	Hsa-miR-184	Sample 26	Hsa-miR-184	UNKN	16.048
Hsa-miR-184-Sample 26	C4	Y	Hsa-miR-184	Sample 26	Hsa-miR-184	UNKN	16.032
Hsa-miR-184-Sample 27	C5	Y	Hsa-miR-184	Sample 27	Hsa-miR-184	UNKN	15.868
Hsa-miR-184-Sample 27	C6	Y	Hsa-miR-184	Sample 27	Hsa-miR-184	UNKN	15.867
Hsa-miR-184-Sample 28	C8	Y	Hsa-miR-184	Sample 28	Hsa-miR-184	UNKN	16.697
Hsa-miR-184-Sample 28	C7	Y	Hsa-miR-184	Sample 28	Hsa-miR-184	UNKN	16.643
Hsa-miR-184-Sample 29	C10	Y	Hsa-miR-184	Sample 29	Hsa-miR-184	UNKN	16.575
Hsa-miR-184-Sample 29	C9	Y	Hsa-miR-184	Sample 29	Hsa-miR-184	UNKN	16.431
Hsa-miR-184-Sample 3	A5	Y	Hsa-miR-184	Sample 3	Hsa-miR-184	UNKN	16.26
Hsa-miR-184-Sample 3	A6	Y	Hsa-miR-184	Sample 3	Hsa-miR-184	UNKN	16.258
Hsa-miR-184-Sample 30	C11	Y	Hsa-miR-184	Sample 30	Hsa-miR-184	UNKN	16.652
Hsa-miR-184-Sample 30	C12	Y	Hsa-miR-184	Sample 30	Hsa-miR-184	UNKN	16.565
Hsa-miR-184-Sample 31	C14	Y	Hsa-miR-184	Sample 31	Hsa-miR-184	UNKN	17.193
Hsa-miR-184-Sample 31	C13	Y	Hsa-miR-184	Sample 31	Hsa-miR-184	UNKN	17.226
Hsa-miR-184-Sample 32	C15	Y	Hsa-miR-184	Sample 32	Hsa-miR-184	UNKN	16.526
Hsa-miR-184-Sample 32	C16	Y	Hsa-miR-184	Sample 32	Hsa-miR-184	UNKN	16.453
Hsa-miR-184-Sample 33	C18	Y	Hsa-miR-184	Sample 33	Hsa-miR-184	UNKN	16.389
Hsa-miR-184-Sample 33	C17	Y	Hsa-miR-184	Sample 33	Hsa-miR-184	UNKN	16.48
Hsa-miR-184-Sample 34	C19	Y	Hsa-miR-184	Sample 34	Hsa-miR-184	UNKN	16.344
Hsa-miR-184-Sample 34	C20	Y	Hsa-miR-184	Sample 34	Hsa-miR-184	UNKN	16.232
Hsa-miR-184-Sample 35	C21	Y	Hsa-miR-184	Sample 35	Hsa-miR-184	UNKN	16.717
Hsa-miR-184-Sample 35	C22	Y	Hsa-miR-184	Sample 35	Hsa-miR-184	UNKN	16.657
Hsa-miR-184-Sample 36	C23	Y	Hsa-miR-184	Sample 36	Hsa-miR-184	UNKN	16.619
Hsa-miR-184-Sample 36	C24	Y	Hsa-miR-184	Sample 36	Hsa-miR-184	UNKN	16.477
Hsa-miR-184-Sample 37	D2	Y	Hsa-miR-184	Sample 37	Hsa-miR-184	UNKN	16.392
Hsa-miR-184-Sample 37	D1	Y	Hsa-miR-184	Sample 37	Hsa-miR-184	UNKN	16.399
Hsa-miR-184-Sample 38	D4	Y	Hsa-miR-184	Sample 38	Hsa-miR-184	UNKN	16.698
Hsa-miR-184-Sample 38	D3	Y	Hsa-miR-184	Sample 38	Hsa-miR-184	UNKN	16.744
Hsa-miR-184-Sample 39	D5	Y	Hsa-miR-184	Sample 39	Hsa-miR-184	UNKN	16.285
Hsa-miR-184-Sample 39	D6	Y	Hsa-miR-184	Sample 39	Hsa-miR-184	UNKN	16.337
Hsa-miR-184-Sample 4	A8	Y	Hsa-miR-184	Sample 4	Hsa-miR-184	UNKN	16.018
Hsa-miR-184-Sample 4	A7	Y	Hsa-miR-184	Sample 4	Hsa-miR-184	UNKN	16.297
Hsa-miR-184-Sample 40	D8	Y	Hsa-miR-184	Sample 40	Hsa-miR-184	UNKN	16.651
Hsa-miR-184-Sample 40	D7	Y	Hsa-miR-184	Sample 40	Hsa-miR-184	UNKN	16.784
Hsa-miR-184-Sample 41	D10	Y	Hsa-miR-184	Sample 41	Hsa-miR-184	UNKN	16.384
Hsa-miR-184-Sample 41	D9	Y	Hsa-miR-184	Sample 41	Hsa-miR-184	UNKN	16.364
Hsa-miR-184-Sample 42	D11	Y	Hsa-miR-184	Sample 42	Hsa-miR-184	UNKN	16.621
Hsa-miR-184-Sample 42	D12	Y	Hsa-miR-184	Sample 42	Hsa-miR-184	UNKN	16.557
Hsa-miR-184-Sample 43	D13	Y	Hsa-miR-184	Sample 43	Hsa-miR-184	UNKN	16.719
Hsa-miR-184-Sample 43	D14	Y	Hsa-miR-184	Sample 43	Hsa-miR-184	UNKN	16.55
Hsa-miR-184-Sample 44	D16	Y	Hsa-miR-184	Sample 44	Hsa-miR-184	UNKN	16.973
Hsa-miR-184-Sample 44	D15	Y	Hsa-miR-184	Sample 44	Hsa-miR-184	UNKN	16.966
Hsa-miR-184-Sample 45	D17	Y	Hsa-miR-184	Sample 45	Hsa-miR-184	UNKN	16.87
Hsa-miR-184-Sample 45	D18	Y	Hsa-miR-184	Sample 45	Hsa-miR-184	UNKN	16.798
Hsa-miR-184-Sample 46	D19	Y	Hsa-miR-184	Sample 46	Hsa-miR-184	UNKN	17.044
Hsa-miR-184-Sample 46	D20	Y	Hsa-miR-184	Sample 46	Hsa-miR-184	UNKN	17.264
Hsa-miR-184-Sample 47	D22	Y	Hsa-miR-184	Sample 47	Hsa-miR-184	UNKN	16.767
Hsa-miR-184-Sample 47	D21	Y	Hsa-miR-184	Sample 47	Hsa-miR-184	UNKN	16.868
Hsa-miR-184-Sample 48	D23	Y	Hsa-miR-184	Sample 48	Hsa-miR-184	UNKN	17.103
Hsa-miR-184-Sample 48	D24	Y	Hsa-miR-184	Sample 48	Hsa-miR-184	UNKN	16.901
Hsa-miR-184-Sample 49	E1	Y	Hsa-miR-184	Sample 49	Hsa-miR-184	UNKN	16.619
Hsa-miR-184-Sample 49	E2	Y	Hsa-miR-184	Sample 49	Hsa-miR-184	UNKN	16.807
Hsa-miR-184-Sample 5	A10	Y	Hsa-miR-184	Sample 5	Hsa-miR-184	UNKN	16.097
Hsa-miR-184-Sample 5	A9	Y	Hsa-miR-184	Sample 5	Hsa-miR-184	UNKN	16.083
Hsa-miR-184-Sample 50	E3	Y	Hsa-miR-184	Sample 50	Hsa-miR-184	UNKN	16.588
Hsa-miR-184-Sample 50	E4	Y	Hsa-miR-184	Sample 50	Hsa-miR-184	UNKN	16.349
Hsa-miR-184-Sample 51	E5	Y	Hsa-miR-184	Sample 51	Hsa-miR-184	UNKN	16.943
Hsa-miR-184-Sample 51	E6	Y	Hsa-miR-184	Sample 51	Hsa-miR-184	UNKN	16.818
Hsa-miR-184-Sample 52	E8	Y	Hsa-miR-184	Sample 52	Hsa-miR-184	UNKN	16.702
Hsa-miR-184-Sample 52	E7	Y	Hsa-miR-184	Sample 52	Hsa-miR-184	UNKN	16.792
Hsa-miR-184-Sample 53	E10	Y	Hsa-miR-184	Sample 53	Hsa-miR-184	UNKN	17.234
Hsa-miR-184-Sample 53	E9	Y	Hsa-miR-184	Sample 53	Hsa-miR-184	UNKN	17.412
Hsa-miR-184-Sample 54	E12	Y	Hsa-miR-184	Sample 54	Hsa-miR-184	UNKN	15.791
Hsa-miR-184-Sample 54	E11	Y	Hsa-miR-184	Sample 54	Hsa-miR-184	UNKN	16.463
Hsa-miR-184-Sample 55	E13	Y	Hsa-miR-184	Sample 55	Hsa-miR-184	UNKN	18.192
Hsa-miR-184-Sample 55	E14	Y	Hsa-miR-184	Sample 55	Hsa-miR-184	UNKN	17.907
Hsa-miR-184-Sample 56	E15	Y	Hsa-miR-184	Sample 56	Hsa-miR-184	UNKN	16.762
Hsa-miR-184-Sample 56	E16	Y	Hsa-miR-184	Sample 56	Hsa-miR-184	UNKN	16.044
Hsa-miR-184-Sample 57	E18	Y	Hsa-miR-184	Sample 57	Hsa-miR-184	UNKN	17.104
Hsa-miR-184-Sample 57	E17	Y	Hsa-miR-184	Sample 57	Hsa-miR-184	UNKN	17.764
Hsa-miR-184-Sample 58	E19	Y	Hsa-miR-184	Sample 58	Hsa-miR-184	UNKN	16.273
Hsa-miR-184-Sample 58	E20	Y	Hsa-miR-184	Sample 58	Hsa-miR-184	UNKN	16.01
Hsa-miR-184-Sample 59	E22	Y	Hsa-miR-184	Sample 59	Hsa-miR-184	UNKN	16.514
Hsa-miR-184-Sample 59	E21	Y	Hsa-miR-184	Sample 59	Hsa-miR-184	UNKN	16.733
Hsa-miR-184-Sample 6	A12	Y	Hsa-miR-184	Sample 6	Hsa-miR-184	UNKN	16.896
Hsa-miR-184-Sample 6	A11	Y	Hsa-miR-184	Sample 6	Hsa-miR-184	UNKN	16.225
Hsa-miR-184-Sample 60	E24	Y	Hsa-miR-184	Sample 60	Hsa-miR-184	UNKN	16.722
Hsa-miR-184-Sample 60	E23	Y	Hsa-miR-184	Sample 60	Hsa-miR-184	UNKN	16.81
Hsa-miR-184-Sample 61	F2	Y	Hsa-miR-184	Sample 61	Hsa-miR-184	UNKN	16.413
Hsa-miR-184-Sample 61	F1	Y	Hsa-miR-184	Sample 61	Hsa-miR-184	UNKN	16.227
Hsa-miR-184-Sample 62	F4	Y	Hsa-miR-184	Sample 62	Hsa-miR-184	UNKN	16.592
Hsa-miR-184-Sample 62	F3	Y	Hsa-miR-184	Sample 62	Hsa-miR-184	UNKN	16.751
Hsa-miR-184-Sample 63	F5	Y	Hsa-miR-184	Sample 63	Hsa-miR-184	UNKN	16.501
Hsa-miR-184-Sample 63	F6	Y	Hsa-miR-184	Sample 63	Hsa-miR-184	UNKN	16.51
Hsa-miR-184-Sample 64	F8	Y	Hsa-miR-184	Sample 64	Hsa-miR-184	UNKN	16.348
Hsa-miR-184-Sample 64	F7	Y	Hsa-miR-184	Sample 64	Hsa-miR-184	UNKN	16.518
Hsa-miR-184-Sample 65	F9	Y	Hsa-miR-184	Sample 65	Hsa-miR-184	UNKN	16.76
Hsa-miR-184-Sample 65	F10	Y	Hsa-miR-184	Sample 65	Hsa-miR-184	UNKN	16.766
Hsa-miR-184-Sample 66	F11	Y	Hsa-miR-184	Sample 66	Hsa-miR-184	UNKN	16.747
Hsa-miR-184-Sample 66	F12	Y	Hsa-miR-184	Sample 66	Hsa-miR-184	UNKN	16.325
Hsa-miR-184-Sample 67	F13	Y	Hsa-miR-184	Sample 67	Hsa-miR-184	UNKN	17.704
Hsa-miR-184-Sample 67	F14	Y	Hsa-miR-184	Sample 67	Hsa-miR-184	UNKN	17.292
Hsa-miR-184-Sample 68	F16	Y	Hsa-miR-184	Sample 68	Hsa-miR-184	UNKN	16.94
Hsa-miR-184-Sample 68	F15	Y	Hsa-miR-184	Sample 68	Hsa-miR-184	UNKN	17.631
Hsa-miR-184-Sample 69	F18	Y	Hsa-miR-184	Sample 69	Hsa-miR-184	UNKN	15.736
Hsa-miR-184-Sample 69	F17	Y	Hsa-miR-184	Sample 69	Hsa-miR-184	UNKN	16.597
Hsa-miR-184-Sample 7	A14	Y	Hsa-miR-184	Sample 7	Hsa-miR-184	UNKN	16.311
Hsa-miR-184-Sample 7	A13	Y	Hsa-miR-184	Sample 7	Hsa-miR-184	UNKN	16.225
Hsa-miR-184-Sample 70	F19	Y	Hsa-miR-184	Sample 70	Hsa-miR-184	UNKN	18.03
Hsa-miR-184-Sample 70	F20	Y	Hsa-miR-184	Sample 70	Hsa-miR-184	UNKN	16.707
Hsa-miR-184-Sample 71	F22	Y	Hsa-miR-184	Sample 71	Hsa-miR-184	UNKN	16.919
Hsa-miR-184-Sample 71	F21	Y	Hsa-miR-184	Sample 71	Hsa-miR-184	UNKN	16.96
Hsa-miR-184-Sample 72	F23	Y	Hsa-miR-184	Sample 72	Hsa-miR-184	UNKN	16.226
Hsa-miR-184-Sample 72	F24	Y	Hsa-miR-184	Sample 72	Hsa-miR-184	UNKN	17.519
Hsa-miR-184-Sample 73	G2	Y	Hsa-miR-184	Sample 73	Hsa-miR-184	UNKN	16.932
Hsa-miR-184-Sample 73	G1	Y	Hsa-miR-184	Sample 73	Hsa-miR-184	UNKN	16.718
Hsa-miR-184-Sample 74	G4	Y	Hsa-miR-184	Sample 74	Hsa-miR-184	UNKN	17.445
Hsa-miR-184-Sample 74	G3	Y	Hsa-miR-184	Sample 74	Hsa-miR-184	UNKN	16.974
Hsa-miR-184-Sample 75	G6	Y	Hsa-miR-184	Sample 75	Hsa-miR-184	UNKN	17.072
Hsa-miR-184-Sample 75	G5	Y	Hsa-miR-184	Sample 75	Hsa-miR-184	UNKN	16.245
Hsa-miR-184-Sample 76	G8	Y	Hsa-miR-184	Sample 76	Hsa-miR-184	UNKN	16.375
Hsa-miR-184-Sample 76	G7	Y	Hsa-miR-184	Sample 76	Hsa-miR-184	UNKN	16.675
Hsa-miR-184-Sample 77	G10	Y	Hsa-miR-184	Sample 77	Hsa-miR-184	UNKN	17.14
Hsa-miR-184-Sample 77	G9	Y	Hsa-miR-184	Sample 77	Hsa-miR-184	UNKN	17.44
Hsa-miR-184-Sample 78	G12	Y	Hsa-miR-184	Sample 78	Hsa-miR-184	UNKN	17.378
Hsa-miR-184-Sample 78	G11	Y	Hsa-miR-184	Sample 78	Hsa-miR-184	UNKN	16.488
Hsa-miR-184-Sample 79	G14	Y	Hsa-miR-184	Sample 79	Hsa-miR-184	UNKN	16.992
Hsa-miR-184-Sample 79	G13	Y	Hsa-miR-184	Sample 79	Hsa-miR-184	UNKN	17.163
Hsa-miR-184-Sample 8	A16	Y	Hsa-miR-184	Sample 8	Hsa-miR-184	UNKN	17.285
Hsa-miR-184-Sample 8	A15	Y	Hsa-miR-184	Sample 8	Hsa-miR-184	UNKN	17.066
Hsa-miR-184-Sample 80	G16	Y	Hsa-miR-184	Sample 80	Hsa-miR-184	UNKN	17.605
Hsa-miR-184-Sample 80	G15	Y	Hsa-miR-184	Sample 80	Hsa-miR-184	UNKN	17.581
Hsa-miR-184-Sample 81	G17	Y	Hsa-miR-184	Sample 81	Hsa-miR-184	UNKN	17.124
Hsa-miR-184-Sample 81	G18	Y	Hsa-miR-184	Sample 81	Hsa-miR-184	UNKN	17.246
Hsa-miR-184-Sample 82	G20	Y	Hsa-miR-184	Sample 82	Hsa-miR-184	UNKN	17.202
Hsa-miR-184-Sample 82	G19	Y	Hsa-miR-184	Sample 82	Hsa-miR-184	UNKN	16.615
Hsa-miR-184-Sample 83	G22	Y	Hsa-miR-184	Sample 83	Hsa-miR-184	UNKN	16.859
Hsa-miR-184-Sample 83	G21	Y	Hsa-miR-184	Sample 83	Hsa-miR-184	UNKN	17.066
Hsa-miR-184-Sample 84	G23	Y	Hsa-miR-184	Sample 84	Hsa-miR-184	UNKN	16.098
Hsa-miR-184-Sample 84	G24	Y	Hsa-miR-184	Sample 84	Hsa-miR-184	UNKN	16.155
Hsa-miR-184-Sample 85	H2	Y	Hsa-miR-184	Sample 85	Hsa-miR-184	UNKN	16.58
Hsa-miR-184-Sample 85	H1	Y	Hsa-miR-184	Sample 85	Hsa-miR-184	UNKN	16.884
Hsa-miR-184-Sample 86	H3	Y	Hsa-miR-184	Sample 86	Hsa-miR-184	UNKN	16.433
Hsa-miR-184-Sample 86	H4	Y	Hsa-miR-184	Sample 86	Hsa-miR-184	UNKN	16.663
Hsa-miR-184-Sample 87	H5	Y	Hsa-miR-184	Sample 87	Hsa-miR-184	UNKN	16.637
Hsa-miR-184-Sample 87	H6	Y	Hsa-miR-184	Sample 87	Hsa-miR-184	UNKN	16.609
Hsa-miR-184-Sample 88	H8	Y	Hsa-miR-184	Sample 88	Hsa-miR-184	UNKN	17.19
Hsa-miR-184-Sample 88	H7	Y	Hsa-miR-184	Sample 88	Hsa-miR-184	UNKN	16.899
Hsa-miR-184-Sample 89	H9	Y	Hsa-miR-184	Sample 89	Hsa-miR-184	UNKN	16.358
Hsa-miR-184-Sample 89	H10	Y	Hsa-miR-184	Sample 89	Hsa-miR-184	UNKN	16.511
Hsa-miR-184-Sample 9	A17	Y	Hsa-miR-184	Sample 9	Hsa-miR-184	UNKN	16.414
Hsa-miR-184-Sample 9	A18	Y	Hsa-miR-184	Sample 9	Hsa-miR-184	UNKN	16.302
Hsa-miR-184-Sample 90	H12	Y	Hsa-miR-184	Sample 90	Hsa-miR-184	UNKN	15.927
Hsa-miR-184-Sample 90	H11	Y	Hsa-miR-184	Sample 90	Hsa-miR-184	UNKN	17.657
Hsa-miR-184-Sample 91	H14	Y	Hsa-miR-184	Sample 91	Hsa-miR-184	UNKN	17.142
Hsa-miR-184-Sample 91	H13	Y	Hsa-miR-184	Sample 91	Hsa-miR-184	UNKN	17.412
Hsa-miR-184-Sample 92	H16	Y	Hsa-miR-184	Sample 92	Hsa-miR-184	UNKN	16.68
Hsa-miR-184-Sample 92	H15	Y	Hsa-miR-184	Sample 92	Hsa-miR-184	UNKN	16.987
Hsa-miR-184-Sample 93	H18	Y	Hsa-miR-184	Sample 93	Hsa-miR-184	UNKN	17.213
Hsa-miR-184-Sample 93	H17	Y	Hsa-miR-184	Sample 93	Hsa-miR-184	UNKN	17.454
Hsa-miR-184-Sample 94	H19	Y	Hsa-miR-184	Sample 94	Hsa-miR-184	UNKN	16.887
Hsa-miR-184-Sample 94	H20	Y	Hsa-miR-184	Sample 94	Hsa-miR-184	UNKN	17.323
Hsa-miR-184-Sample 95	H21	Y	Hsa-miR-184	Sample 95	Hsa-miR-184	UNKN	16.905
Hsa-miR-184-Sample 95	H22	Y	Hsa-miR-184	Sample 95	Hsa-miR-184	UNKN	16.527
Hsa-miR-184-Sample 96	H23	Y	Hsa-miR-184	Sample 96	Hsa-miR-184	UNKN	18.039
Hsa-miR-184-Sample 96	H24	Y	Hsa-miR-184	Sample 96	Hsa-miR-184	UNKN	17.987
Hsa-miR-184-Sample 97	I1	Y	Hsa-miR-184	Sample 97	Hsa-miR-184	UNKN	16.641
Hsa-miR-184-Sample 97	I2	Y	Hsa-miR-184	Sample 97	Hsa-miR-184	UNKN	17.34
Hsa-miR-184-Sample 98	I3	Y	Hsa-miR-184	Sample 98	Hsa-miR-184	UNKN	16.983
Hsa-miR-184-Sample 98	I4	Y	Hsa-miR-184	Sample 98	Hsa-miR-184	UNKN	16.687
Hsa-miR-184-Sample 99	I6	Y	Hsa-miR-184	Sample 99	Hsa-miR-184	UNKN	16.779
Hsa-miR-184-Sample 99	I5	Y	Hsa-miR-184	Sample 99	Hsa-miR-184	UNKN	16.701
Hsa-miR-548a-5p-NTC	I9	N	Hsa-miR-548a-5p	NTC	Hsa-miR-548a-5p	NTC
Hsa-miR-548a-5p-NTC	I10	N	Hsa-miR-548a-5p	NTC	Hsa-miR-548a-5p	NTC
Hsa-miR-548a-5p-Sample 1	A2	N	Hsa-miR-548a-5p	Sample 1	Hsa-miR-548a-5p	UNKN
Hsa-miR-548a-5p-Sample 1	A1	N	Hsa-miR-548a-5p	Sample 1	Hsa-miR-548a-5p	UNKN
Hsa-miR-548a-5p-Sample 10	A19	N	Hsa-miR-548a-5p	Sample 10	Hsa-miR-548a-5p	UNKN
Hsa-miR-548a-5p-Sample 10	A20	N	Hsa-miR-548a-5p	Sample 10	Hsa-miR-548a-5p	UNKN
Hsa-miR-548a-5p-Sample 100	I7	N	Hsa-miR-548a-5p	Sample 100	Hsa-miR-548a-5p	UNKN
Hsa-miR-548a-5p-Sample 100	I8	N	Hsa-miR-548a-5p	Sample 100	Hsa-miR-548a-5p	UNKN
Hsa-miR-548a-5p-Sample 11	A21	N	Hsa-miR-548a-5p	Sample 11	Hsa-miR-548a-5p	UNKN
Hsa-miR-548a-5p-Sample 11	A22	N	Hsa-miR-548a-5p	Sample 11	Hsa-miR-548a-5p	UNKN
Hsa-miR-548a-5p-Sample 12	A24	N	Hsa-miR-548a-5p	Sample 12	Hsa-miR-548a-5p	UNKN
Hsa-miR-548a-5p-Sample 12	A23	N	Hsa-miR-548a-5p	Sample 12	Hsa-miR-548a-5p	UNKN
Hsa-miR-548a-5p-Sample 13	B2	N	Hsa-miR-548a-5p	Sample 13	Hsa-miR-548a-5p	UNKN
Hsa-miR-548a-5p-Sample 13	B1	N	Hsa-miR-548a-5p	Sample 13	Hsa-miR-548a-5p	UNKN
Hsa-miR-548a-5p-Sample 14	B4	N	Hsa-miR-548a-5p	Sample 14	Hsa-miR-548a-5p	UNKN
Hsa-miR-548a-5p-Sample 14	B3	N	Hsa-miR-548a-5p	Sample 14	Hsa-miR-548a-5p	UNKN
Hsa-miR-548a-5p-Sample 15	B5	N	Hsa-miR-548a-5p	Sample 15	Hsa-miR-548a-5p	UNKN
Hsa-miR-548a-5p-Sample 15	B6	N	Hsa-miR-548a-5p	Sample 15	Hsa-miR-548a-5p	UNKN
Hsa-miR-548a-5p-Sample 16	B8	N	Hsa-miR-548a-5p	Sample 16	Hsa-miR-548a-5p	UNKN
Hsa-miR-548a-5p-Sample 16	B7	N	Hsa-miR-548a-5p	Sample 16	Hsa-miR-548a-5p	UNKN
Hsa-miR-548a-5p-Sample 17	B10	N	Hsa-miR-548a-5p	Sample 17	Hsa-miR-548a-5p	UNKN
Hsa-miR-548a-5p-Sample 17	B9	N	Hsa-miR-548a-5p	Sample 17	Hsa-miR-548a-5p	UNKN
Hsa-miR-548a-5p-Sample 18	B12	Y	Hsa-miR-548a-5p	Sample 18	Hsa-miR-548a-5p	UNKN	30.28
Hsa-miR-548a-5p-Sample 18	B11	Y	Hsa-miR-548a-5p	Sample 18	Hsa-miR-548a-5p	UNKN	30.091
Hsa-miR-548a-5p-Sample 19	B13	N	Hsa-miR-548a-5p	Sample 19	Hsa-miR-548a-5p	UNKN
Hsa-miR-548a-5p-Sample 19	B14	N	Hsa-miR-548a-5p	Sample 19	Hsa-miR-548a-5p	UNKN
Hsa-miR-548a-5p-Sample 2	A4	Y	Hsa-miR-548a-5p	Sample 2	Hsa-miR-548a-5p	UNKN	35.808
Hsa-miR-548a-5p-Sample 2	A3	Y	Hsa-miR-548a-5p	Sample 2	Hsa-miR-548a-5p	UNKN	37.108
Hsa-miR-548a-5p-Sample 20	B15	N	Hsa-miR-548a-5p	Sample 20	Hsa-miR-548a-5p	UNKN
Hsa-miR-548a-5p-Sample 20	B16	N	Hsa-miR-548a-5p	Sample 20	Hsa-miR-548a-5p	UNKN
Hsa-miR-548a-5p-Sample 21	B18	N	Hsa-miR-548a-5p	Sample 21	Hsa-miR-548a-5p	UNKN
Hsa-miR-548a-5p-Sample 21	B17	N	Hsa-miR-548a-5p	Sample 21	Hsa-miR-548a-5p	UNKN
Hsa-miR-548a-5p-Sample 22	B20	Y	Hsa-miR-548a-5p	Sample 22	Hsa-miR-548a-5p	UNKN	30.479
Hsa-miR-548a-5p-Sample 22	B19	Y	Hsa-miR-548a-5p	Sample 22	Hsa-miR-548a-5p	UNKN	30.166
Hsa-miR-548a-5p-Sample 23	B21	Y	Hsa-miR-548a-5p	Sample 23	Hsa-miR-548a-5p	UNKN	27.532
Hsa-miR-548a-5p-Sample 23	B22	Y	Hsa-miR-548a-5p	Sample 23	Hsa-miR-548a-5p	UNKN	27.146
Hsa-miR-548a-5p-Sample 24	B23	N	Hsa-miR-548a-5p	Sample 24	Hsa-miR-548a-5p	UNKN
Hsa-miR-548a-5p-Sample 24	B24	N	Hsa-miR-548a-5p	Sample 24	Hsa-miR-548a-5p	UNKN
Hsa-miR-548a-5p-Sample 25	C2	N	Hsa-miR-548a-5p	Sample 25	Hsa-miR-548a-5p	UNKN
Hsa-miR-548a-5p-Sample 25	C1	N	Hsa-miR-548a-5p	Sample 25	Hsa-miR-548a-5p	UNKN
Hsa-miR-548a-5p-Sample 26	C3	N	Hsa-miR-548a-5p	Sample 26	Hsa-miR-548a-5p	UNKN
Hsa-miR-548a-5p-Sample 26	C4	N	Hsa-miR-548a-5p	Sample 26	Hsa-miR-548a-5p	UNKN
Hsa-miR-548a-5p-Sample 27	C5	N	Hsa-miR-548a-5p	Sample 27	Hsa-miR-548a-5p	UNKN
Hsa-miR-548a-5p-Sample 27	C6	N	Hsa-miR-548a-5p	Sample 27	Hsa-miR-548a-5p	UNKN
Hsa-miR-548a-5p-Sample 28	C8	N	Hsa-miR-548a-5p	Sample 28	Hsa-miR-548a-5p	UNKN
Hsa-miR-548a-5p-Sample 28	C7	N	Hsa-miR-548a-5p	Sample 28	Hsa-miR-548a-5p	UNKN
Hsa-miR-548a-5p-Sample 29	C10	Y	Hsa-miR-548a-5p	Sample 29	Hsa-miR-548a-5p	UNKN	27.852
Hsa-miR-548a-5p-Sample 29	C9	Y	Hsa-miR-548a-5p	Sample 29	Hsa-miR-548a-5p	UNKN	27.776
Hsa-miR-548a-5p-Sample 3	A6	N	Hsa-miR-548a-5p	Sample 3	Hsa-miR-548a-5p	UNKN
Hsa-miR-548a-5p-Sample 3	A5	N	Hsa-miR-548a-5p	Sample 3	Hsa-miR-548a-5p	UNKN
Hsa-miR-548a-5p-Sample 30	C11	N	Hsa-miR-548a-5p	Sample 30	Hsa-miR-548a-5p	UNKN
Hsa-miR-548a-5p-Sample 30	C12	N	Hsa-miR-548a-5p	Sample 30	Hsa-miR-548a-5p	UNKN
Hsa-miR-548a-5p-Sample 31	C14	N	Hsa-miR-548a-5p	Sample 31	Hsa-miR-548a-5p	UNKN
Hsa-miR-548a-5p-Sample 31	C13	N	Hsa-miR-548a-5p	Sample 31	Hsa-miR-548a-5p	UNKN
Hsa-miR-548a-5p-Sample 32	C15	N	Hsa-miR-548a-5p	Sample 32	Hsa-miR-548a-5p	UNKN
Hsa-miR-548a-5p-Sample 32	C16	N	Hsa-miR-548a-5p	Sample 32	Hsa-miR-548a-5p	UNKN
Hsa-miR-548a-5p-Sample 33	C17	N	Hsa-miR-548a-5p	Sample 33	Hsa-miR-548a-5p	UNKN
Hsa-miR-548a-5p-Sample 33	C18	N	Hsa-miR-548a-5p	Sample 33	Hsa-miR-548a-5p	UNKN
Hsa-miR-548a-5p-Sample 34	C20	N	Hsa-miR-548a-5p	Sample 34	Hsa-miR-548a-5p	UNKN
Hsa-miR-548a-5p-Sample 34	C19	N	Hsa-miR-548a-5p	Sample 34	Hsa-miR-548a-5p	UNKN
Hsa-miR-548a-5p-Sample 35	C22	Y	Hsa-miR-548a-5p	Sample 35	Hsa-miR-548a-5p	UNKN	30.415
Hsa-miR-548a-5p-Sample 35	C21	Y	Hsa-miR-548a-5p	Sample 35	Hsa-miR-548a-5p	UNKN	30.214
Hsa-miR-548a-5p-Sample 36	C23	N	Hsa-miR-548a-5p	Sample 36	Hsa-miR-548a-5p	UNKN
Hsa-miR-548a-5p-Sample 36	C24	N	Hsa-miR-548a-5p	Sample 36	Hsa-miR-548a-5p	UNKN
Hsa-miR-548a-5p-Sample 37	D2	N	Hsa-miR-548a-5p	Sample 37	Hsa-miR-548a-5p	UNKN
Hsa-miR-548a-5p-Sample 37	D1	N	Hsa-miR-548a-5p	Sample 37	Hsa-miR-548a-5p	UNKN
Hsa-miR-548a-5p-Sample 38	D3	N	Hsa-miR-548a-5p	Sample 38	Hsa-miR-548a-5p	UNKN
Hsa-miR-548a-5p-Sample 38	D4	N	Hsa-miR-548a-5p	Sample 38	Hsa-miR-548a-5p	UNKN
Hsa-miR-548a-5p-Sample 39	D6	N	Hsa-miR-548a-5p	Sample 39	Hsa-miR-548a-5p	UNKN
Hsa-miR-548a-5p-Sample 39	D5	N	Hsa-miR-548a-5p	Sample 39	Hsa-miR-548a-5p	UNKN
Hsa-miR-548a-5p-Sample 4	A7	N	Hsa-miR-548a-5p	Sample 4	Hsa-miR-548a-5p	UNKN
Hsa-miR-548a-5p-Sample 4	A8	N	Hsa-miR-548a-5p	Sample 4	Hsa-miR-548a-5p	UNKN
Hsa-miR-548a-5p-Sample 40	D7	N	Hsa-miR-548a-5p	Sample 40	Hsa-miR-548a-5p	UNKN
Hsa-miR-548a-5p-Sample 40	D8	N	Hsa-miR-548a-5p	Sample 40	Hsa-miR-548a-5p	UNKN
Hsa-miR-548a-5p-Sample 41	D10	N	Hsa-miR-548a-5p	Sample 41	Hsa-miR-548a-5p	UNKN
Hsa-miR-548a-5p-Sample 41	D9	N	Hsa-miR-548a-5p	Sample 41	Hsa-miR-548a-5p	UNKN
Hsa-miR-548a-5p-Sample 42	D12	N	Hsa-miR-548a-5p	Sample 42	Hsa-miR-548a-5p	UNKN
Hsa-miR-548a-5p-Sample 42	D11	N	Hsa-miR-548a-5p	Sample 42	Hsa-miR-548a-5p	UNKN
Hsa-miR-548a-5p-Sample 43	D13	N	Hsa-miR-548a-5p	Sample 43	Hsa-miR-548a-5p	UNKN
Hsa-miR-548a-5p-Sample 43	D14	N	Hsa-miR-548a-5p	Sample 43	Hsa-miR-548a-5p	UNKN
Hsa-miR-548a-5p-Sample 44	D15	N	Hsa-miR-548a-5p	Sample 44	Hsa-miR-548a-5p	UNKN
Hsa-miR-548a-5p-Sample 44	D16	N	Hsa-miR-548a-5p	Sample 44	Hsa-miR-548a-5p	UNKN
Hsa-miR-548a-5p-Sample 45	D17	N	Hsa-miR-548a-5p	Sample 45	Hsa-miR-548a-5p	UNKN
Hsa-miR-548a-5p-Sample 45	D18	N	Hsa-miR-548a-5p	Sample 45	Hsa-miR-548a-5p	UNKN
Hsa-miR-548a-5p-Sample 46	D20	N	Hsa-miR-548a-5p	Sample 46	Hsa-miR-548a-5p	UNKN
Hsa-miR-548a-5p-Sample 46	D19	N	Hsa-miR-548a-5p	Sample 46	Hsa-miR-548a-5p	UNKN
Hsa-miR-548a-5p-Sample 47	D22	Y	Hsa-miR-548a-5p	Sample 47	Hsa-miR-548a-5p	UNKN	28.581
Hsa-miR-548a-5p-Sample 47	D21	Y	Hsa-miR-548a-5p	Sample 47	Hsa-miR-548a-5p	UNKN	28.481
Hsa-miR-548a-5p-Sample 48	D23	N	Hsa-miR-548a-5p	Sample 48	Hsa-miR-548a-5p	UNKN
Hsa-miR-548a-5p-Sample 48	D24	N	Hsa-miR-548a-5p	Sample 48	Hsa-miR-548a-5p	UNKN
Hsa-miR-548a-5p-Sample 49	E2	N	Hsa-miR-548a-5p	Sample 49	Hsa-miR-548a-5p	UNKN
Hsa-miR-548a-5p-Sample 49	E1	N	Hsa-miR-548a-5p	Sample 49	Hsa-miR-548a-5p	UNKN
Hsa-miR-548a-5p-Sample 5	A9	N	Hsa-miR-548a-5p	Sample 5	Hsa-miR-548a-5p	UNKN
Hsa-miR-548a-5p-Sample 5	A10	N	Hsa-miR-548a-5p	Sample 5	Hsa-miR-548a-5p	UNKN
Hsa-miR-548a-5p-Sample 50	E4	N	Hsa-miR-548a-5p	Sample 50	Hsa-miR-548a-5p	UNKN
Hsa-miR-548a-5p-Sample 50	E3	N	Hsa-miR-548a-5p	Sample 50	Hsa-miR-548a-5p	UNKN
Hsa-miR-548a-5p-Sample 51	E6	N	Hsa-miR-548a-5p	Sample 51	Hsa-miR-548a-5p	UNKN
Hsa-miR-548a-5p-Sample 51	E5	N	Hsa-miR-548a-5p	Sample 51	Hsa-miR-548a-5p	UNKN
Hsa-miR-548a-5p-Sample 52	E8	N	Hsa-miR-548a-5p	Sample 52	Hsa-miR-548a-5p	UNKN
Hsa-miR-548a-5p-Sample 52	E7	N	Hsa-miR-548a-5p	Sample 52	Hsa-miR-548a-5p	UNKN
Hsa-miR-548a-5p-Sample 53	E9	Y	Hsa-miR-548a-5p	Sample 53	Hsa-miR-548a-5p	UNKN	29.404
Hsa-miR-548a-5p-Sample 53	E10	Y	Hsa-miR-548a-5p	Sample 53	Hsa-miR-548a-5p	UNKN	29.223
Hsa-miR-548a-5p-Sample 54	E11	N	Hsa-miR-548a-5p	Sample 54	Hsa-miR-548a-5p	UNKN
Hsa-miR-548a-5p-Sample 54	E12	N	Hsa-miR-548a-5p	Sample 54	Hsa-miR-548a-5p	UNKN
Hsa-miR-548a-5p-Sample 55	E13	N	Hsa-miR-548a-5p	Sample 55	Hsa-miR-548a-5p	UNKN
Hsa-miR-548a-5p-Sample 55	E14	N	Hsa-miR-548a-5p	Sample 55	Hsa-miR-548a-5p	UNKN
Hsa-miR-548a-5p-Sample 56	E16	N	Hsa-miR-548a-5p	Sample 56	Hsa-miR-548a-5p	UNKN
Hsa-miR-548a-5p-Sample 56	E15	N	Hsa-miR-548a-5p	Sample 56	Hsa-miR-548a-5p	UNKN
Hsa-miR-548a-5p-Sample 57	E18	N	Hsa-miR-548a-5p	Sample 57	Hsa-miR-548a-5p	UNKN
Hsa-miR-548a-5p-Sample 57	E17	N	Hsa-miR-548a-5p	Sample 57	Hsa-miR-548a-5p	UNKN
Hsa-miR-548a-5p-Sample 58	E19	N	Hsa-miR-548a-5p	Sample 58	Hsa-miR-548a-5p	UNKN
Hsa-miR-548a-5p-Sample 58	E20	N	Hsa-miR-548a-5p	Sample 58	Hsa-miR-548a-5p	UNKN
Hsa-miR-548a-5p-Sample 59	E21	N	Hsa-miR-548a-5p	Sample 59	Hsa-miR-548a-5p	UNKN
Hsa-miR-548a-5p-Sample 59	E22	N	Hsa-miR-548a-5p	Sample 59	Hsa-miR-548a-5p	UNKN
Hsa-miR-548a-5p-Sample 6	A11	N	Hsa-miR-548a-5p	Sample 6	Hsa-miR-548a-5p	UNKN
Hsa-miR-548a-5p-Sample 6	A12	N	Hsa-miR-548a-5p	Sample 6	Hsa-miR-548a-5p	UNKN
Hsa-miR-548a-5p-Sample 60	E23	N	Hsa-miR-548a-5p	Sample 60	Hsa-miR-548a-5p	UNKN
Hsa-miR-548a-5p-Sample 60	E24	N	Hsa-miR-548a-5p	Sample 60	Hsa-miR-548a-5p	UNKN
Hsa-miR-548a-5p-Sample 61	F1	Y	Hsa-miR-548a-5p	Sample 61	Hsa-miR-548a-5p	UNKN	28.039
Hsa-miR-548a-5p-Sample 61	F2	Y	Hsa-miR-548a-5p	Sample 61	Hsa-miR-548a-5p	UNKN	27.672
Hsa-miR-548a-5p-Sample 62	F4	N	Hsa-miR-548a-5p	Sample 62	Hsa-miR-548a-5p	UNKN
Hsa-miR-548a-5p-Sample 62	F3	N	Hsa-miR-548a-5p	Sample 62	Hsa-miR-548a-5p	UNKN
Hsa-miR-548a-5p-Sample 63	F6	N	Hsa-miR-548a-5p	Sample 63	Hsa-miR-548a-5p	UNKN
Hsa-miR-548a-5p-Sample 63	F5	N	Hsa-miR-548a-5p	Sample 63	Hsa-miR-548a-5p	UNKN
Hsa-miR-548a-5p-Sample 64	F8	N	Hsa-miR-548a-5p	Sample 64	Hsa-miR-548a-5p	UNKN
Hsa-miR-548a-5p-Sample 64	F7	N	Hsa-miR-548a-5p	Sample 64	Hsa-miR-548a-5p	UNKN
Hsa-miR-548a-5p-Sample 65	F10	N	Hsa-miR-548a-5p	Sample 65	Hsa-miR-548a-5p	UNKN
Hsa-miR-548a-5p-Sample 65	F9	N	Hsa-miR-548a-5p	Sample 65	Hsa-miR-548a-5p	UNKN
Hsa-miR-548a-5p-Sample 66	F12	N	Hsa-miR-548a-5p	Sample 66	Hsa-miR-548a-5p	UNKN
Hsa-miR-548a-5p-Sample 66	F11	N	Hsa-miR-548a-5p	Sample 66	Hsa-miR-548a-5p	UNKN
Hsa-miR-548a-5p-Sample 67	F14	N	Hsa-miR-548a-5p	Sample 67	Hsa-miR-548a-5p	UNKN
Hsa-miR-548a-5p-Sample 67	F13	N	Hsa-miR-548a-5p	Sample 67	Hsa-miR-548a-5p	UNKN
Hsa-miR-548a-5p-Sample 68	F16	N	Hsa-miR-548a-5p	Sample 68	Hsa-miR-548a-5p	UNKN
Hsa-miR-548a-5p-Sample 68	F15	N	Hsa-miR-548a-5p	Sample 68	Hsa-miR-548a-5p	UNKN
Hsa-miR-548a-5p-Sample 69	F18	N	Hsa-miR-548a-5p	Sample 69	Hsa-miR-548a-5p	UNKN
Hsa-miR-548a-5p-Sample 69	F17	N	Hsa-miR-548a-5p	Sample 69	Hsa-miR-548a-5p	UNKN
Hsa-miR-548a-5p-Sample 7	A14	Y	Hsa-miR-548a-5p	Sample 7	Hsa-miR-548a-5p	UNKN	36.687
Hsa-miR-548a-5p-Sample 7	A13	Y	Hsa-miR-548a-5p	Sample 7	Hsa-miR-548a-5p	UNKN	33.659
Hsa-miR-548a-5p-Sample 70	F19	N	Hsa-miR-548a-5p	Sample 70	Hsa-miR-548a-5p	UNKN
Hsa-miR-548a-5p-Sample 70	F20	N	Hsa-miR-548a-5p	Sample 70	Hsa-miR-548a-5p	UNKN
Hsa-miR-548a-5p-Sample 71	F22	Y	Hsa-miR-548a-5p	Sample 71	Hsa-miR-548a-5p	UNKN	30.404
Hsa-miR-548a-5p-Sample 71	F21	Y	Hsa-miR-548a-5p	Sample 71	Hsa-miR-548a-5p	UNKN	30.505
Hsa-miR-548a-5p-Sample 72	F23	Y	Hsa-miR-548a-5p	Sample 72	Hsa-miR-548a-5p	UNKN	28.97
Hsa-miR-548a-5p-Sample 72	F24	Y	Hsa-miR-548a-5p	Sample 72	Hsa-miR-548a-5p	UNKN	28.895
Hsa-miR-548a-5p-Sample 73	G2	Y	Hsa-miR-548a-5p	Sample 73	Hsa-miR-548a-5p	UNKN	33.403
Hsa-miR-548a-5p-Sample 73	G1	Y	Hsa-miR-548a-5p	Sample 73	Hsa-miR-548a-5p	UNKN	32.687
Hsa-miR-548a-5p-Sample 74	G3	N	Hsa-miR-548a-5p	Sample 74	Hsa-miR-548a-5p	UNKN
Hsa-miR-548a-5p-Sample 74	G4	N	Hsa-miR-548a-5p	Sample 74	Hsa-miR-548a-5p	UNKN
Hsa-miR-548a-5p-Sample 75	G6	N	Hsa-miR-548a-5p	Sample 75	Hsa-miR-548a-5p	UNKN
Hsa-miR-548a-5p-Sample 75	G5	N	Hsa-miR-548a-5p	Sample 75	Hsa-miR-548a-5p	UNKN
Hsa-miR-548a-5p-Sample 76	G8	N	Hsa-miR-548a-5p	Sample 76	Hsa-miR-548a-5p	UNKN
Hsa-miR-548a-5p-Sample 76	G7	N	Hsa-miR-548a-5p	Sample 76	Hsa-miR-548a-5p	UNKN
Hsa-miR-548a-5p-Sample 77	G10	N	Hsa-miR-548a-5p	Sample 77	Hsa-miR-548a-5p	UNKN
Hsa-miR-548a-5p-Sample 77	G9	N	Hsa-miR-548a-5p	Sample 77	Hsa-miR-548a-5p	UNKN
Hsa-miR-548a-5p-Sample 78	G12	N	Hsa-miR-548a-5p	Sample 78	Hsa-miR-548a-5p	UNKN
Hsa-miR-548a-5p-Sample 78	G11	N	Hsa-miR-548a-5p	Sample 78	Hsa-miR-548a-5p	UNKN
Hsa-miR-548a-5p-Sample 79	G13	N	Hsa-miR-548a-5p	Sample 79	Hsa-miR-548a-5p	UNKN
Hsa-miR-548a-5p-Sample 79	G14	N	Hsa-miR-548a-5p	Sample 79	Hsa-miR-548a-5p	UNKN
Hsa-miR-548a-5p-Sample 8	A15	Y	Hsa-miR-548a-5p	Sample 8	Hsa-miR-548a-5p	UNKN	31.065
Hsa-miR-548a-5p-Sample 8	A16	Y	Hsa-miR-548a-5p	Sample 8	Hsa-miR-548a-5p	UNKN	30.77
Hsa-miR-548a-5p-Sample 80	G15	N	Hsa-miR-548a-5p	Sample 80	Hsa-miR-548a-5p	UNKN
Hsa-miR-548a-5p-Sample 80	G16	N	Hsa-miR-548a-5p	Sample 80	Hsa-miR-548a-5p	UNKN
Hsa-miR-548a-5p-Sample 81	G18	N	Hsa-miR-548a-5p	Sample 81	Hsa-miR-548a-5p	UNKN
Hsa-miR-548a-5p-Sample 81	G17	N	Hsa-miR-548a-5p	Sample 81	Hsa-miR-548a-5p	UNKN
Hsa-miR-548a-5p-Sample 82	G20	N	Hsa-miR-548a-5p	Sample 82	Hsa-miR-548a-5p	UNKN
Hsa-miR-548a-5p-Sample 82	G19	N	Hsa-miR-548a-5p	Sample 82	Hsa-miR-548a-5p	UNKN
Hsa-miR-548a-5p-Sample 83	G21	N	Hsa-miR-548a-5p	Sample 83	Hsa-miR-548a-5p	UNKN
Hsa-miR-548a-5p-Sample 83	G22	N	Hsa-miR-548a-5p	Sample 83	Hsa-miR-548a-5p	UNKN
Hsa-miR-548a-5p-Sample 84	G24	N	Hsa-miR-548a-5p	Sample 84	Hsa-miR-548a-5p	UNKN
Hsa-miR-548a-5p-Sample 84	G23	N	Hsa-miR-548a-5p	Sample 84	Hsa-miR-548a-5p	UNKN
Hsa-miR-548a-5p-Sample 85	H1	N	Hsa-miR-548a-5p	Sample 85	Hsa-miR-548a-5p	UNKN
Hsa-miR-548a-5p-Sample 85	H2	N	Hsa-miR-548a-5p	Sample 85	Hsa-miR-548a-5p	UNKN
Hsa-miR-548a-5p-Sample 86	H4	N	Hsa-miR-548a-5p	Sample 86	Hsa-miR-548a-5p	UNKN
Hsa-miR-548a-5p-Sample 86	H3	N	Hsa-miR-548a-5p	Sample 86	Hsa-miR-548a-5p	UNKN
Hsa-miR-548a-5p-Sample 87	H6	Y	Hsa-miR-548a-5p	Sample 87	Hsa-miR-548a-5p	UNKN	30.86
Hsa-miR-548a-5p-Sample 87	H5	Y	Hsa-miR-548a-5p	Sample 87	Hsa-miR-548a-5p	UNKN	30.593
Hsa-miR-548a-5p-Sample 88	H8	N	Hsa-miR-548a-5p	Sample 88	Hsa-miR-548a-5p	UNKN
Hsa-miR-548a-5p-Sample 88	H7	N	Hsa-miR-548a-5p	Sample 88	Hsa-miR-548a-5p	UNKN
Hsa-miR-548a-5p-Sample 89	H9	N	Hsa-miR-548a-5p	Sample 89	Hsa-miR-548a-5p	UNKN
Hsa-miR-548a-5p-Sample 89	H10	N	Hsa-miR-548a-5p	Sample 89	Hsa-miR-548a-5p	UNKN
Hsa-miR-548a-5p-Sample 9	A18	Y	Hsa-miR-548a-5p	Sample 9	Hsa-miR-548a-5p	UNKN	28.694
Hsa-miR-548a-5p-Sample 9	A17	Y	Hsa-miR-548a-5p	Sample 9	Hsa-miR-548a-5p	UNKN	28.855
Hsa-miR-548a-5p-Sample 90	H11	N	Hsa-miR-548a-5p	Sample 90	Hsa-miR-548a-5p	UNKN
Hsa-miR-548a-5p-Sample 90	H12	N	Hsa-miR-548a-5p	Sample 90	Hsa-miR-548a-5p	UNKN
Hsa-miR-548a-5p-Sample 91	H14	N	Hsa-miR-548a-5p	Sample 91	Hsa-miR-548a-5p	UNKN
Hsa-miR-548a-5p-Sample 91	H13	N	Hsa-miR-548a-5p	Sample 91	Hsa-miR-548a-5p	UNKN
Hsa-miR-548a-5p-Sample 92	H16	N	Hsa-miR-548a-5p	Sample 92	Hsa-miR-548a-5p	UNKN
Hsa-miR-548a-5p-Sample 92	H15	N	Hsa-miR-548a-5p	Sample 92	Hsa-miR-548a-5p	UNKN
Hsa-miR-548a-5p-Sample 93	H17	N	Hsa-miR-548a-5p	Sample 93	Hsa-miR-548a-5p	UNKN
Hsa-miR-548a-5p-Sample 93	H18	N	Hsa-miR-548a-5p	Sample 93	Hsa-miR-548a-5p	UNKN
Hsa-miR-548a-5p-Sample 94	H19	N	Hsa-miR-548a-5p	Sample 94	Hsa-miR-548a-5p	UNKN
Hsa-miR-548a-5p-Sample 94	H20	N	Hsa-miR-548a-5p	Sample 94	Hsa-miR-548a-5p	UNKN
Hsa-miR-548a-5p-Sample 95	H22	N	Hsa-miR-548a-5p	Sample 95	Hsa-miR-548a-5p	UNKN
Hsa-miR-548a-5p-Sample 95	H21	N	Hsa-miR-548a-5p	Sample 95	Hsa-miR-548a-5p	UNKN
Hsa-miR-548a-5p-Sample 96	H24	N	Hsa-miR-548a-5p	Sample 96	Hsa-miR-548a-5p	UNKN
Hsa-miR-548a-5p-Sample 96	H23	N	Hsa-miR-548a-5p	Sample 96	Hsa-miR-548a-5p	UNKN
Hsa-miR-548a-5p-Sample 97	I2	N	Hsa-miR-548a-5p	Sample 97	Hsa-miR-548a-5p	UNKN
Hsa-miR-548a-5p-Sample 97	I1	N	Hsa-miR-548a-5p	Sample 97	Hsa-miR-548a-5p	UNKN
Hsa-miR-548a-5p-Sample 98	I4	N	Hsa-miR-548a-5p	Sample 98	Hsa-miR-548a-5p	UNKN
Hsa-miR-548a-5p-Sample 98	I3	N	Hsa-miR-548a-5p	Sample 98	Hsa-miR-548a-5p	UNKN
Hsa-miR-548a-5p-Sample 99	I6	N	Hsa-miR-548a-5p	Sample 99	Hsa-miR-548a-5p	UNKN
Hsa-miR-548a-5p-Sample 99	I5	N	Hsa-miR-548a-5p	Sample 99	Hsa-miR-548a-5p	UNKN
Hsa-miR-574-3p-NTC	I10	N	Hsa-miR-574-3p	NTC	Hsa-miR-574-3p	NTC
Hsa-miR-574-3p-NTC	I9	N	Hsa-miR-574-3p	NTC	Hsa-miR-574-3p	NTC
Hsa-miR-574-3p-Sample 1	A1	Y	Hsa-miR-574-3p	Sample 1	Hsa-miR-574-3p	UNKN	20.557
Hsa-miR-574-3p-Sample 1	A2	Y	Hsa-miR-574-3p	Sample 1	Hsa-miR-574-3p	UNKN	19.214
Hsa-miR-574-3p-Sample 10	A20	Y	Hsa-miR-574-3p	Sample 10	Hsa-miR-574-3p	UNKN	17.485
Hsa-miR-574-3p-Sample 10	A19	Y	Hsa-miR-574-3p	Sample 10	Hsa-miR-574-3p	UNKN	17.735
Hsa-miR-574-3p-Sample 100	I8	Y	Hsa-miR-574-3p	Sample 100	Hsa-miR-574-3p	UNKN	19.775
Hsa-miR-574-3p-Sample 100	I7	Y	Hsa-miR-574-3p	Sample 100	Hsa-miR-574-3p	UNKN	20.243
Hsa-miR-574-3p-Sample 11	A21	Y	Hsa-miR-574-3p	Sample 11	Hsa-miR-574-3p	UNKN	18.995
Hsa-miR-574-3p-Sample 11	A22	Y	Hsa-miR-574-3p	Sample 11	Hsa-miR-574-3p	UNKN	19.264
Hsa-miR-574-3p-Sample 12	A23	Y	Hsa-miR-574-3p	Sample 12	Hsa-miR-574-3p	UNKN	22.52
Hsa-miR-574-3p-Sample 12	A24	Y	Hsa-miR-574-3p	Sample 12	Hsa-miR-574-3p	UNKN	22.486
Hsa-miR-574-3p-Sample 13	B1	Y	Hsa-miR-574-3p	Sample 13	Hsa-miR-574-3p	UNKN	21.464
Hsa-miR-574-3p-Sample 13	B2	Y	Hsa-miR-574-3p	Sample 13	Hsa-miR-574-3p	UNKN	21.528
Hsa-miR-574-3p-Sample 14	B4	Y	Hsa-miR-574-3p	Sample 14	Hsa-miR-574-3p	UNKN	18.397
Hsa-miR-574-3p-Sample 14	B3	Y	Hsa-miR-574-3p	Sample 14	Hsa-miR-574-3p	UNKN	18.296
Hsa-miR-574-3p-Sample 15	B6	Y	Hsa-miR-574-3p	Sample 15	Hsa-miR-574-3p	UNKN	19.046
Hsa-miR-574-3p-Sample 15	B5	Y	Hsa-miR-574-3p	Sample 15	Hsa-miR-574-3p	UNKN	18.711
Hsa-miR-574-3p-Sample 16	B7	Y	Hsa-miR-574-3p	Sample 16	Hsa-miR-574-3p	UNKN	16.238
Hsa-miR-574-3p-Sample 16	B8	Y	Hsa-miR-574-3p	Sample 16	Hsa-miR-574-3p	UNKN	16.238
Hsa-miR-574-3p-Sample 17	B10	Y	Hsa-miR-574-3p	Sample 17	Hsa-miR-574-3p	UNKN	17.346
Hsa-miR-574-3p-Sample 17	B9	Y	Hsa-miR-574-3p	Sample 17	Hsa-miR-574-3p	UNKN	17.629
Hsa-miR-574-3p-Sample 18	B11	Y	Hsa-miR-574-3p	Sample 18	Hsa-miR-574-3p	UNKN	18.838
Hsa-miR-574-3p-Sample 18	B12	Y	Hsa-miR-574-3p	Sample 18	Hsa-miR-574-3p	UNKN	18.629
Hsa-miR-574-3p-Sample 19	B13	Y	Hsa-miR-574-3p	Sample 19	Hsa-miR-574-3p	UNKN	16.607
Hsa-miR-574-3p-Sample 19	B14	Y	Hsa-miR-574-3p	Sample 19	Hsa-miR-574-3p	UNKN	16.366
Hsa-miR-574-3p-Sample 2	A3	Y	Hsa-miR-574-3p	Sample 2	Hsa-miR-574-3p	UNKN	15.672
Hsa-miR-574-3p-Sample 2	A4	Y	Hsa-miR-574-3p	Sample 2	Hsa-miR-574-3p	UNKN	15.323
Hsa-miR-574-3p-Sample 20	B15	Y	Hsa-miR-574-3p	Sample 20	Hsa-miR-574-3p	UNKN	18.367
Hsa-miR-574-3p-Sample 20	B16	Y	Hsa-miR-574-3p	Sample 20	Hsa-miR-574-3p	UNKN	18.565
Hsa-miR-574-3p-Sample 21	B17	Y	Hsa-miR-574-3p	Sample 21	Hsa-miR-574-3p	UNKN	19.014
Hsa-miR-574-3p-Sample 21	B18	Y	Hsa-miR-574-3p	Sample 21	Hsa-miR-574-3p	UNKN	19.527
Hsa-miR-574-3p-Sample 22	B19	Y	Hsa-miR-574-3p	Sample 22	Hsa-miR-574-3p	UNKN	15.642
Hsa-miR-574-3p-Sample 22	B20	Y	Hsa-miR-574-3p	Sample 22	Hsa-miR-574-3p	UNKN	15.677
Hsa-miR-574-3p-Sample 23	B22	Y	Hsa-miR-574-3p	Sample 23	Hsa-miR-574-3p	UNKN	20.55
Hsa-miR-574-3p-Sample 23	B21	Y	Hsa-miR-574-3p	Sample 23	Hsa-miR-574-3p	UNKN	20.767
Hsa-miR-574-3p-Sample 24	B23	Y	Hsa-miR-574-3p	Sample 24	Hsa-miR-574-3p	UNKN	22.105
Hsa-miR-574-3p-Sample 24	B24	Y	Hsa-miR-574-3p	Sample 24	Hsa-miR-574-3p	UNKN	21.99
Hsa-miR-574-3p-Sample 25	C2	Y	Hsa-miR-574-3p	Sample 25	Hsa-miR-574-3p	UNKN	21.039
Hsa-miR-574-3p-Sample 25	C1	Y	Hsa-miR-574-3p	Sample 25	Hsa-miR-574-3p	UNKN	20.978
Hsa-miR-574-3p-Sample 26	C4	Y	Hsa-miR-574-3p	Sample 26	Hsa-miR-574-3p	UNKN	16.698
Hsa-miR-574-3p-Sample 26	C3	Y	Hsa-miR-574-3p	Sample 26	Hsa-miR-574-3p	UNKN	16.505
Hsa-miR-574-3p-Sample 27	C5	Y	Hsa-miR-574-3p	Sample 27	Hsa-miR-574-3p	UNKN	16.349
Hsa-miR-574-3p-Sample 27	C6	Y	Hsa-miR-574-3p	Sample 27	Hsa-miR-574-3p	UNKN	16.441
Hsa-miR-574-3p-Sample 28	C8	Y	Hsa-miR-574-3p	Sample 28	Hsa-miR-574-3p	UNKN	20.376
Hsa-miR-574-3p-Sample 28	C7	Y	Hsa-miR-574-3p	Sample 28	Hsa-miR-574-3p	UNKN	20.392
Hsa-miR-574-3p-Sample 29	C10	Y	Hsa-miR-574-3p	Sample 29	Hsa-miR-574-3p	UNKN	17.479
Hsa-miR-574-3p-Sample 29	C9	Y	Hsa-miR-574-3p	Sample 29	Hsa-miR-574-3p	UNKN	17.808
Hsa-miR-574-3p-Sample 3	A5	Y	Hsa-miR-574-3p	Sample 3	Hsa-miR-574-3p	UNKN	16.953
Hsa-miR-574-3p-Sample 3	A6	Y	Hsa-miR-574-3p	Sample 3	Hsa-miR-574-3p	UNKN	16.442
Hsa-miR-574-3p-Sample 30	C11	Y	Hsa-miR-574-3p	Sample 30	Hsa-miR-574-3p	UNKN	20.557
Hsa-miR-574-3p-Sample 30	C12	Y	Hsa-miR-574-3p	Sample 30	Hsa-miR-574-3p	UNKN	20.661
Hsa-miR-574-3p-Sample 31	C13	Y	Hsa-miR-574-3p	Sample 31	Hsa-miR-574-3p	UNKN	19.944
Hsa-miR-574-3p-Sample 31	C14	Y	Hsa-miR-574-3p	Sample 31	Hsa-miR-574-3p	UNKN	19.978
Hsa-miR-574-3p-Sample 32	C15	Y	Hsa-miR-574-3p	Sample 32	Hsa-miR-574-3p	UNKN	16.907
Hsa-miR-574-3p-Sample 32	C16	Y	Hsa-miR-574-3p	Sample 32	Hsa-miR-574-3p	UNKN	17.099
Hsa-miR-574-3p-Sample 33	C17	Y	Hsa-miR-574-3p	Sample 33	Hsa-miR-574-3p	UNKN	17.741
Hsa-miR-574-3p-Sample 33	C18	Y	Hsa-miR-574-3p	Sample 33	Hsa-miR-574-3p	UNKN	17.858
Hsa-miR-574-3p-Sample 34	C19	Y	Hsa-miR-574-3p	Sample 34	Hsa-miR-574-3p	UNKN	17.917
Hsa-miR-574-3p-Sample 34	C20	Y	Hsa-miR-574-3p	Sample 34	Hsa-miR-574-3p	UNKN	17.534
Hsa-miR-574-3p-Sample 35	C22	Y	Hsa-miR-574-3p	Sample 35	Hsa-miR-574-3p	UNKN	18.435
Hsa-miR-574-3p-Sample 35	C21	Y	Hsa-miR-574-3p	Sample 35	Hsa-miR-574-3p	UNKN	18.424
Hsa-miR-574-3p-Sample 36	C24	Y	Hsa-miR-574-3p	Sample 36	Hsa-miR-574-3p	UNKN	16.339
Hsa-miR-574-3p-Sample 36	C23	Y	Hsa-miR-574-3p	Sample 36	Hsa-miR-574-3p	UNKN	16.991
Hsa-miR-574-3p-Sample 37	D1	Y	Hsa-miR-574-3p	Sample 37	Hsa-miR-574-3p	UNKN	17.241
Hsa-miR-574-3p-Sample 37	D2	Y	Hsa-miR-574-3p	Sample 37	Hsa-miR-574-3p	UNKN	17.845
Hsa-miR-574-3p-Sample 38	D3	Y	Hsa-miR-574-3p	Sample 38	Hsa-miR-574-3p	UNKN	18.372
Hsa-miR-574-3p-Sample 38	D4	Y	Hsa-miR-574-3p	Sample 38	Hsa-miR-574-3p	UNKN	18.683
Hsa-miR-574-3p-Sample 39	D5	Y	Hsa-miR-574-3p	Sample 39	Hsa-miR-574-3p	UNKN	18.165
Hsa-miR-574-3p-Sample 39	D6	Y	Hsa-miR-574-3p	Sample 39	Hsa-miR-574-3p	UNKN	18.112
Hsa-miR-574-3p-Sample 4	A7	Y	Hsa-miR-574-3p	Sample 4	Hsa-miR-574-3p	UNKN	18.594
Hsa-miR-574-3p-Sample 4	A8	Y	Hsa-miR-574-3p	Sample 4	Hsa-miR-574-3p	UNKN	18.555
Hsa-miR-574-3p-Sample 40	D7	Y	Hsa-miR-574-3p	Sample 40	Hsa-miR-574-3p	UNKN	21.218
Hsa-miR-574-3p-Sample 40	D8	Y	Hsa-miR-574-3p	Sample 40	Hsa-miR-574-3p	UNKN	21.223
Hsa-miR-574-3p-Sample 41	D9	Y	Hsa-miR-574-3p	Sample 41	Hsa-miR-574-3p	UNKN	18.309
Hsa-miR-574-3p-Sample 41	D10	Y	Hsa-miR-574-3p	Sample 41	Hsa-miR-574-3p	UNKN	18.296
Hsa-miR-574-3p-Sample 42	D11	Y	Hsa-miR-574-3p	Sample 42	Hsa-miR-574-3p	UNKN	19.368
Hsa-miR-574-3p-Sample 42	D12	Y	Hsa-miR-574-3p	Sample 42	Hsa-miR-574-3p	UNKN	19.321
Hsa-miR-574-3p-Sample 43	D14	Y	Hsa-miR-574-3p	Sample 43	Hsa-miR-574-3p	UNKN	19.327
Hsa-miR-574-3p-Sample 43	D13	Y	Hsa-miR-574-3p	Sample 43	Hsa-miR-574-3p	UNKN	19.259
Hsa-miR-574-3p-Sample 44	D15	Y	Hsa-miR-574-3p	Sample 44	Hsa-miR-574-3p	UNKN	22.158
Hsa-miR-574-3p-Sample 44	D16	Y	Hsa-miR-574-3p	Sample 44	Hsa-miR-574-3p	UNKN	22.275
Hsa-miR-574-3p-Sample 45	D17	Y	Hsa-miR-574-3p	Sample 45	Hsa-miR-574-3p	UNKN	20.933
Hsa-miR-574-3p-Sample 45	D18	Y	Hsa-miR-574-3p	Sample 45	Hsa-miR-574-3p	UNKN	21.102
Hsa-miR-574-3p-Sample 46	D20	Y	Hsa-miR-574-3p	Sample 46	Hsa-miR-574-3p	UNKN	19.825
Hsa-miR-574-3p-Sample 46	D19	Y	Hsa-miR-574-3p	Sample 46	Hsa-miR-574-3p	UNKN	19.851
Hsa-miR-574-3p-Sample 47	D22	Y	Hsa-miR-574-3p	Sample 47	Hsa-miR-574-3p	UNKN	20.666
Hsa-miR-574-3p-Sample 47	D21	Y	Hsa-miR-574-3p	Sample 47	Hsa-miR-574-3p	UNKN	20.719
Hsa-miR-574-3p-Sample 48	D24	Y	Hsa-miR-574-3p	Sample 48	Hsa-miR-574-3p	UNKN	21.148
Hsa-miR-574-3p-Sample 48	D23	Y	Hsa-miR-574-3p	Sample 48	Hsa-miR-574-3p	UNKN	20.923
Hsa-miR-574-3p-Sample 49	E1	Y	Hsa-miR-574-3p	Sample 49	Hsa-miR-574-3p	UNKN	21.531
Hsa-miR-574-3p-Sample 49	E2	Y	Hsa-miR-574-3p	Sample 49	Hsa-miR-574-3p	UNKN	21.533
Hsa-miR-574-3p-Sample 5	A10	Y	Hsa-miR-574-3p	Sample 5	Hsa-miR-574-3p	UNKN	16.512
Hsa-miR-574-3p-Sample 5	A9	Y	Hsa-miR-574-3p	Sample 5	Hsa-miR-574-3p	UNKN	16.146
Hsa-miR-574-3p-Sample 50	E4	Y	Hsa-miR-574-3p	Sample 50	Hsa-miR-574-3p	UNKN	19.872
Hsa-miR-574-3p-Sample 50	E3	Y	Hsa-miR-574-3p	Sample 50	Hsa-miR-574-3p	UNKN	19.892
Hsa-miR-574-3p-Sample 51	E6	Y	Hsa-miR-574-3p	Sample 51	Hsa-miR-574-3p	UNKN	22.266
Hsa-miR-574-3p-Sample 51	E5	Y	Hsa-miR-574-3p	Sample 51	Hsa-miR-574-3p	UNKN	22.148
Hsa-miR-574-3p-Sample 52	E7	Y	Hsa-miR-574-3p	Sample 52	Hsa-miR-574-3p	UNKN	20.729
Hsa-miR-574-3p-Sample 52	E8	Y	Hsa-miR-574-3p	Sample 52	Hsa-miR-574-3p	UNKN	20.794
Hsa-miR-574-3p-Sample 53	E9	Y	Hsa-miR-574-3p	Sample 53	Hsa-miR-574-3p	UNKN	22.925
Hsa-miR-574-3p-Sample 53	E10	Y	Hsa-miR-574-3p	Sample 53	Hsa-miR-574-3p	UNKN	22.855
Hsa-miR-574-3p-Sample 54	E11	Y	Hsa-miR-574-3p	Sample 54	Hsa-miR-574-3p	UNKN	18.834
Hsa-miR-574-3p-Sample 54	E12	Y	Hsa-miR-574-3p	Sample 54	Hsa-miR-574-3p	UNKN	18.303
Hsa-miR-574-3p-Sample 55	E14	Y	Hsa-miR-574-3p	Sample 55	Hsa-miR-574-3p	UNKN	20.323
Hsa-miR-574-3p-Sample 55	E13	Y	Hsa-miR-574-3p	Sample 55	Hsa-miR-574-3p	UNKN	20.048
Hsa-miR-574-3p-Sample 56	E15	Y	Hsa-miR-574-3p	Sample 56	Hsa-miR-574-3p	UNKN	17.274
Hsa-miR-574-3p-Sample 56	E16	Y	Hsa-miR-574-3p	Sample 56	Hsa-miR-574-3p	UNKN	18.03
Hsa-miR-574-3p-Sample 57	E18	Y	Hsa-miR-574-3p	Sample 57	Hsa-miR-574-3p	UNKN	21.986
Hsa-miR-574-3p-Sample 57	E17	Y	Hsa-miR-574-3p	Sample 57	Hsa-miR-574-3p	UNKN	22.164
Hsa-miR-574-3p-Sample 58	E19	Y	Hsa-miR-574-3p	Sample 58	Hsa-miR-574-3p	UNKN	17.986
Hsa-miR-574-3p-Sample 58	E20	Y	Hsa-miR-574-3p	Sample 58	Hsa-miR-574-3p	UNKN	17.783
Hsa-miR-574-3p-Sample 59	E22	Y	Hsa-miR-574-3p	Sample 59	Hsa-miR-574-3p	UNKN	16.821
Hsa-miR-574-3p-Sample 59	E21	Y	Hsa-miR-574-3p	Sample 59	Hsa-miR-574-3p	UNKN	17.177
Hsa-miR-574-3p-Sample 6	A11	Y	Hsa-miR-574-3p	Sample 6	Hsa-miR-574-3p	UNKN	16.945
Hsa-miR-574-3p-Sample 6	A12	Y	Hsa-miR-574-3p	Sample 6	Hsa-miR-574-3p	UNKN	17.081
Hsa-miR-574-3p-Sample 60	E23	Y	Hsa-miR-574-3p	Sample 60	Hsa-miR-574-3p	UNKN	17.26
Hsa-miR-574-3p-Sample 60	E24	Y	Hsa-miR-574-3p	Sample 60	Hsa-miR-574-3p	UNKN	17.284
Hsa-miR-574-3p-Sample 61	F2	Y	Hsa-miR-574-3p	Sample 61	Hsa-miR-574-3p	UNKN	18.772
Hsa-miR-574-3p-Sample 61	F1	Y	Hsa-miR-574-3p	Sample 61	Hsa-miR-574-3p	UNKN	18.668
Hsa-miR-574-3p-Sample 62	F4	Y	Hsa-miR-574-3p	Sample 62	Hsa-miR-574-3p	UNKN	24.72
Hsa-miR-574-3p-Sample 62	F3	Y	Hsa-miR-574-3p	Sample 62	Hsa-miR-574-3p	UNKN	24.862
Hsa-miR-574-3p-Sample 63	F5	Y	Hsa-miR-574-3p	Sample 63	Hsa-miR-574-3p	UNKN	19.405
Hsa-miR-574-3p-Sample 63	F6	Y	Hsa-miR-574-3p	Sample 63	Hsa-miR-574-3p	UNKN	19.573
Hsa-miR-574-3p-Sample 64	F7	Y	Hsa-miR-574-3p	Sample 64	Hsa-miR-574-3p	UNKN	20.503
Hsa-miR-574-3p-Sample 64	F8	Y	Hsa-miR-574-3p	Sample 64	Hsa-miR-574-3p	UNKN	20.375
Hsa-miR-574-3p-Sample 65	F9	Y	Hsa-miR-574-3p	Sample 65	Hsa-miR-574-3p	UNKN	22.442
Hsa-miR-574-3p-Sample 65	F10	Y	Hsa-miR-574-3p	Sample 65	Hsa-miR-574-3p	UNKN	22.327
Hsa-miR-574-3p-Sample 66	F11	Y	Hsa-miR-574-3p	Sample 66	Hsa-miR-574-3p	UNKN	19.56
Hsa-miR-574-3p-Sample 66	F12	Y	Hsa-miR-574-3p	Sample 66	Hsa-miR-574-3p	UNKN	19.468
Hsa-miR-574-3p-Sample 67	F14	Y	Hsa-miR-574-3p	Sample 67	Hsa-miR-574-3p	UNKN	23.329
Hsa-miR-574-3p-Sample 67	F13	Y	Hsa-miR-574-3p	Sample 67	Hsa-miR-574-3p	UNKN	23.368
Hsa-miR-574-3p-Sample 68	F15	Y	Hsa-miR-574-3p	Sample 68	Hsa-miR-574-3p	UNKN	21.424
Hsa-miR-574-3p-Sample 68	F16	Y	Hsa-miR-574-3p	Sample 68	Hsa-miR-574-3p	UNKN	21.419
Hsa-miR-574-3p-Sample 69	F18	Y	Hsa-miR-574-3p	Sample 69	Hsa-miR-574-3p	UNKN	18.487
Hsa-miR-574-3p-Sample 69	F17	Y	Hsa-miR-574-3p	Sample 69	Hsa-miR-574-3p	UNKN	17.593
Hsa-miR-574-3p-Sample 7	A14	Y	Hsa-miR-574-3p	Sample 7	Hsa-miR-574-3p	UNKN	16.411
Hsa-miR-574-3p-Sample 7	A13	Y	Hsa-miR-574-3p	Sample 7	Hsa-miR-574-3p	UNKN	16.981
Hsa-miR-574-3p-Sample 70	F20	Y	Hsa-miR-574-3p	Sample 70	Hsa-miR-574-3p	UNKN	20.977
Hsa-miR-574-3p-Sample 70	F19	Y	Hsa-miR-574-3p	Sample 70	Hsa-miR-574-3p	UNKN	20.615
Hsa-miR-574-3p-Sample 71	F21	Y	Hsa-miR-574-3p	Sample 71	Hsa-miR-574-3p	UNKN	19.128
Hsa-miR-574-3p-Sample 71	F22	Y	Hsa-miR-574-3p	Sample 71	Hsa-miR-574-3p	UNKN	18.834
Hsa-miR-574-3p-Sample 72	F24	Y	Hsa-miR-574-3p	Sample 72	Hsa-miR-574-3p	UNKN	16.925
Hsa-miR-574-3p-Sample 72	F23	Y	Hsa-miR-574-3p	Sample 72	Hsa-miR-574-3p	UNKN	17.312
Hsa-miR-574-3p-Sample 73	G1	Y	Hsa-miR-574-3p	Sample 73	Hsa-miR-574-3p	UNKN	18.149
Hsa-miR-574-3p-Sample 73	G2	Y	Hsa-miR-574-3p	Sample 73	Hsa-miR-574-3p	UNKN	18.302
Hsa-miR-574-3p-Sample 74	G4	Y	Hsa-miR-574-3p	Sample 74	Hsa-miR-574-3p	UNKN	23.208
Hsa-miR-574-3p-Sample 74	G3	Y	Hsa-miR-574-3p	Sample 74	Hsa-miR-574-3p	UNKN	23.289
Hsa-miR-574-3p-Sample 75	G5	Y	Hsa-miR-574-3p	Sample 75	Hsa-miR-574-3p	UNKN	23.069
Hsa-miR-574-3p-Sample 75	G6	Y	Hsa-miR-574-3p	Sample 75	Hsa-miR-574-3p	UNKN	23.159
Hsa-miR-574-3p-Sample 76	G8	Y	Hsa-miR-574-3p	Sample 76	Hsa-miR-574-3p	UNKN	23.447
Hsa-miR-574-3p-Sample 76	G7	Y	Hsa-miR-574-3p	Sample 76	Hsa-miR-574-3p	UNKN	23.51
Hsa-miR-574-3p-Sample 77	G9	Y	Hsa-miR-574-3p	Sample 77	Hsa-miR-574-3p	UNKN	23.491
Hsa-miR-574-3p-Sample 77	G10	Y	Hsa-miR-574-3p	Sample 77	Hsa-miR-574-3p	UNKN	23.438
Hsa-miR-574-3p-Sample 78	G12	Y	Hsa-miR-574-3p	Sample 78	Hsa-miR-574-3p	UNKN	25.577
Hsa-miR-574-3p-Sample 78	G11	Y	Hsa-miR-574-3p	Sample 78	Hsa-miR-574-3p	UNKN	25.78
Hsa-miR-574-3p-Sample 79	G13	Y	Hsa-miR-574-3p	Sample 79	Hsa-miR-574-3p	UNKN	23.455
Hsa-miR-574-3p-Sample 79	G14	Y	Hsa-miR-574-3p	Sample 79	Hsa-miR-574-3p	UNKN	23.676
Hsa-miR-574-3p-Sample 8	A15	Y	Hsa-miR-574-3p	Sample 8	Hsa-miR-574-3p	UNKN	20.216
Hsa-miR-574-3p-Sample 8	A16	Y	Hsa-miR-574-3p	Sample 8	Hsa-miR-574-3p	UNKN	20.002
Hsa-miR-574-3p-Sample 80	G15	Y	Hsa-miR-574-3p	Sample 80	Hsa-miR-574-3p	UNKN	24.623
Hsa-miR-574-3p-Sample 80	G16	Y	Hsa-miR-574-3p	Sample 80	Hsa-miR-574-3p	UNKN	24.642
Hsa-miR-574-3p-Sample 81	G17	Y	Hsa-miR-574-3p	Sample 81	Hsa-miR-574-3p	UNKN	23.325
Hsa-miR-574-3p-Sample 81	G18	Y	Hsa-miR-574-3p	Sample 81	Hsa-miR-574-3p	UNKN	23.281
Hsa-miR-574-3p-Sample 82	G20	Y	Hsa-miR-574-3p	Sample 82	Hsa-miR-574-3p	UNKN	22.592
Hsa-miR-574-3p-Sample 82	G19	Y	Hsa-miR-574-3p	Sample 82	Hsa-miR-574-3p	UNKN	22.611
Hsa-miR-574-3p-Sample 83	G21	Y	Hsa-miR-574-3p	Sample 83	Hsa-miR-574-3p	UNKN	20.95
Hsa-miR-574-3p-Sample 83	G22	Y	Hsa-miR-574-3p	Sample 83	Hsa-miR-574-3p	UNKN	20.772
Hsa-miR-574-3p-Sample 84	G23	Y	Hsa-miR-574-3p	Sample 84	Hsa-miR-574-3p	UNKN	15.684
Hsa-miR-574-3p-Sample 84	G24	Y	Hsa-miR-574-3p	Sample 84	Hsa-miR-574-3p	UNKN	15.616
Hsa-miR-574-3p-Sample 85	H2	Y	Hsa-miR-574-3p	Sample 85	Hsa-miR-574-3p	UNKN	17.939
Hsa-miR-574-3p-Sample 85	H1	Y	Hsa-miR-574-3p	Sample 85	Hsa-miR-574-3p	UNKN	18.005
Hsa-miR-574-3p-Sample 86	H3	Y	Hsa-miR-574-3p	Sample 86	Hsa-miR-574-3p	UNKN	19.105
Hsa-miR-574-3p-Sample 86	H4	Y	Hsa-miR-574-3p	Sample 86	Hsa-miR-574-3p	UNKN	18.952
Hsa-miR-574-3p-Sample 87	H6	Y	Hsa-miR-574-3p	Sample 87	Hsa-miR-574-3p	UNKN	19.332
Hsa-miR-574-3p-Sample 87	H5	Y	Hsa-miR-574-3p	Sample 87	Hsa-miR-574-3p	UNKN	19.43
Hsa-miR-574-3p-Sample 88	H8	Y	Hsa-miR-574-3p	Sample 88	Hsa-miR-574-3p	UNKN	18.593
Hsa-miR-574-3p-Sample 88	H7	Y	Hsa-miR-574-3p	Sample 88	Hsa-miR-574-3p	UNKN	18.074
Hsa-miR-574-3p-Sample 89	H10	Y	Hsa-miR-574-3p	Sample 89	Hsa-miR-574-3p	UNKN	19.201
Hsa-miR-574-3p-Sample 89	H9	Y	Hsa-miR-574-3p	Sample 89	Hsa-miR-574-3p	UNKN	19.342
Hsa-miR-574-3p-Sample 9	A18	Y	Hsa-miR-574-3p	Sample 9	Hsa-miR-574-3p	UNKN	16.81
Hsa-miR-574-3p-Sample 9	A17	Y	Hsa-miR-574-3p	Sample 9	Hsa-miR-574-3p	UNKN	16.827
Hsa-miR-574-3p-Sample 90	H12	Y	Hsa-miR-574-3p	Sample 90	Hsa-miR-574-3p	UNKN	18.264
Hsa-miR-574-3p-Sample 90	H11	Y	Hsa-miR-574-3p	Sample 90	Hsa-miR-574-3p	UNKN	19.258
Hsa-miR-574-3p-Sample 91	H13	Y	Hsa-miR-574-3p	Sample 91	Hsa-miR-574-3p	UNKN	18.636
Hsa-miR-574-3p-Sample 91	H14	Y	Hsa-miR-574-3p	Sample 91	Hsa-miR-574-3p	UNKN	19.253
Hsa-miR-574-3p-Sample 92	H15	Y	Hsa-miR-574-3p	Sample 92	Hsa-miR-574-3p	UNKN	18.222
Hsa-miR-574-3p-Sample 92	H16	Y	Hsa-miR-574-3p	Sample 92	Hsa-miR-574-3p	UNKN	18.688
Hsa-miR-574-3p-Sample 93	H17	Y	Hsa-miR-574-3p	Sample 93	Hsa-miR-574-3p	UNKN	21.106
Hsa-miR-574-3p-Sample 93	H18	Y	Hsa-miR-574-3p	Sample 93	Hsa-miR-574-3p	UNKN	20.887
Hsa-miR-574-3p-Sample 94	H19	Y	Hsa-miR-574-3p	Sample 94	Hsa-miR-574-3p	UNKN	22.138
Hsa-miR-574-3p-Sample 94	H20	Y	Hsa-miR-574-3p	Sample 94	Hsa-miR-574-3p	UNKN	22.048
Hsa-miR-574-3p-Sample 95	H21	Y	Hsa-miR-574-3p	Sample 95	Hsa-miR-574-3p	UNKN	19.649
Hsa-miR-574-3p-Sample 95	H22	Y	Hsa-miR-574-3p	Sample 95	Hsa-miR-574-3p	UNKN	18.776
Hsa-miR-574-3p-Sample 96	H24	Y	Hsa-miR-574-3p	Sample 96	Hsa-miR-574-3p	UNKN	19.928
Hsa-miR-574-3p-Sample 96	H23	Y	Hsa-miR-574-3p	Sample 96	Hsa-miR-574-3p	UNKN	19.679
Hsa-miR-574-3p-Sample 97	I1	Y	Hsa-miR-574-3p	Sample 97	Hsa-miR-574-3p	UNKN	19.948
Hsa-miR-574-3p-Sample 97	I2	Y	Hsa-miR-574-3p	Sample 97	Hsa-miR-574-3p	UNKN	20.496
Hsa-miR-574-3p-Sample 98	I3	Y	Hsa-miR-574-3p	Sample 98	Hsa-miR-574-3p	UNKN	22.537
Hsa-miR-574-3p-Sample 98	I4	Y	Hsa-miR-574-3p	Sample 98	Hsa-miR-574-3p	UNKN	22.445
Hsa-miR-574-3p-Sample 99	I6	Y	Hsa-miR-574-3p	Sample 99	Hsa-miR-574-3p	UNKN	19.818
Hsa-miR-574-3p-Sample 99	I5	Y	Hsa-miR-574-3p	Sample 99	Hsa-miR-574-3p	UNKN	19.66
Hsa-miR-616-NTC	I10	N	Hsa-miR-616	NTC	Hsa-miR-616	NTC
Hsa-miR-616-NTC	I9	N	Hsa-miR-616	NTC	Hsa-miR-616	NTC
Hsa-miR-616-Sample 1	A1	N	Hsa-miR-616	Sample 1	Hsa-miR-616	UNKN
Hsa-miR-616-Sample 1	A2	N	Hsa-miR-616	Sample 1	Hsa-miR-616	UNKN
Hsa-miR-616-Sample 10	A19	Y	Hsa-miR-616	Sample 10	Hsa-miR-616	UNKN	27.405
Hsa-miR-616-Sample 10	A20	Y	Hsa-miR-616	Sample 10	Hsa-miR-616	UNKN	27.757
Hsa-miR-616-Sample 100	I8	Y	Hsa-miR-616	Sample 100	Hsa-miR-616	UNKN	27.109
Hsa-miR-616-Sample 100	I7	Y	Hsa-miR-616	Sample 100	Hsa-miR-616	UNKN	27.321
Hsa-miR-616-Sample 11	A22	N	Hsa-miR-616	Sample 11	Hsa-miR-616	UNKN
Hsa-miR-616-Sample 11	A21	N	Hsa-miR-616	Sample 11	Hsa-miR-616	UNKN
Hsa-miR-616-Sample 12	A24	Y	Hsa-miR-616	Sample 12	Hsa-miR-616	UNKN	26.899
Hsa-miR-616-Sample 12	A23	Y	Hsa-miR-616	Sample 12	Hsa-miR-616	UNKN	26.977
Hsa-miR-616-Sample 13	B2	N	Hsa-miR-616	Sample 13	Hsa-miR-616	UNKN
Hsa-miR-616-Sample 13	B1	N	Hsa-miR-616	Sample 13	Hsa-miR-616	UNKN
Hsa-miR-616-Sample 14	B3	Y	Hsa-miR-616	Sample 14	Hsa-miR-616	UNKN	27.144
Hsa-miR-616-Sample 14	B4	Y	Hsa-miR-616	Sample 14	Hsa-miR-616	UNKN	27.23
Hsa-miR-616-Sample 15	B6	Y	Hsa-miR-616	Sample 15	Hsa-miR-616	UNKN	25.613
Hsa-miR-616-Sample 15	B5	Y	Hsa-miR-616	Sample 15	Hsa-miR-616	UNKN	25.614
Hsa-miR-616-Sample 16	B7	Y	Hsa-miR-616	Sample 16	Hsa-miR-616	UNKN	26.226
Hsa-miR-616-Sample 16	B8	Y	Hsa-miR-616	Sample 16	Hsa-miR-616	UNKN	26.397
Hsa-miR-616-Sample 17	B9	Y	Hsa-miR-616	Sample 17	Hsa-miR-616	UNKN	27.251
Hsa-miR-616-Sample 17	B10	Y	Hsa-miR-616	Sample 17	Hsa-miR-616	UNKN	26.931
Hsa-miR-616-Sample 18	B11	Y	Hsa-miR-616	Sample 18	Hsa-miR-616	UNKN	28.283
Hsa-miR-616-Sample 18	B12	Y	Hsa-miR-616	Sample 18	Hsa-miR-616	UNKN	28.881
Hsa-miR-616-Sample 19	B13	Y	Hsa-miR-616	Sample 19	Hsa-miR-616	UNKN	27.134
Hsa-miR-616-Sample 19	B14	Y	Hsa-miR-616	Sample 19	Hsa-miR-616	UNKN	27.125
Hsa-miR-616-Sample 2	A4	Y	Hsa-miR-616	Sample 2	Hsa-miR-616	UNKN	24.992
Hsa-miR-616-Sample 2	A3	Y	Hsa-miR-616	Sample 2	Hsa-miR-616	UNKN	24.925
Hsa-miR-616-Sample 20	B15	Y	Hsa-miR-616	Sample 20	Hsa-miR-616	UNKN	32.564
Hsa-miR-616-Sample 20	B16	Y	Hsa-miR-616	Sample 20	Hsa-miR-616	UNKN	31.611
Hsa-miR-616-Sample 21	B17	Y	Hsa-miR-616	Sample 21	Hsa-miR-616	UNKN	25.874
Hsa-miR-616-Sample 21	B18	Y	Hsa-miR-616	Sample 21	Hsa-miR-616	UNKN	25.962
Hsa-miR-616-Sample 22	B19	Y	Hsa-miR-616	Sample 22	Hsa-miR-616	UNKN	24.661
Hsa-miR-616-Sample 22	B20	Y	Hsa-miR-616	Sample 22	Hsa-miR-616	UNKN	24.705
Hsa-miR-616-Sample 23	B21	Y	Hsa-miR-616	Sample 23	Hsa-miR-616	UNKN	30.205
Hsa-miR-616-Sample 23	B22	Y	Hsa-miR-616	Sample 23	Hsa-miR-616	UNKN	30.581
Hsa-miR-616-Sample 24	B23	N	Hsa-miR-616	Sample 24	Hsa-miR-616	UNKN
Hsa-miR-616-Sample 24	B24	N	Hsa-miR-616	Sample 24	Hsa-miR-616	UNKN
Hsa-miR-616-Sample 25	C2	Y	Hsa-miR-616	Sample 25	Hsa-miR-616	UNKN	25.736
Hsa-miR-616-Sample 25	C1	Y	Hsa-miR-616	Sample 25	Hsa-miR-616	UNKN	25.816
Hsa-miR-616-Sample 26	C3	Y	Hsa-miR-616	Sample 26	Hsa-miR-616	UNKN	25.061
Hsa-miR-616-Sample 26	C4	Y	Hsa-miR-616	Sample 26	Hsa-miR-616	UNKN	25.486
Hsa-miR-616-Sample 27	C5	Y	Hsa-miR-616	Sample 27	Hsa-miR-616	UNKN	24.98
Hsa-miR-616-Sample 27	C6	Y	Hsa-miR-616	Sample 27	Hsa-miR-616	UNKN	25.186
Hsa-miR-616-Sample 28	C7	Y	Hsa-miR-616	Sample 28	Hsa-miR-616	UNKN	27.015
Hsa-miR-616-Sample 28	C8	Y	Hsa-miR-616	Sample 28	Hsa-miR-616	UNKN	26.907
Hsa-miR-616-Sample 29	C10	Y	Hsa-miR-616	Sample 29	Hsa-miR-616	UNKN	28.334
Hsa-miR-616-Sample 29	C9	Y	Hsa-miR-616	Sample 29	Hsa-miR-616	UNKN	28.039
Hsa-miR-616-Sample 3	A5	Y	Hsa-miR-616	Sample 3	Hsa-miR-616	UNKN	26.795
Hsa-miR-616-Sample 3	A6	Y	Hsa-miR-616	Sample 3	Hsa-miR-616	UNKN	26.879
Hsa-miR-616-Sample 30	C12	Y	Hsa-miR-616	Sample 30	Hsa-miR-616	UNKN	26.631
Hsa-miR-616-Sample 30	C11	Y	Hsa-miR-616	Sample 30	Hsa-miR-616	UNKN	26.475
Hsa-miR-616-Sample 31	C14	Y	Hsa-miR-616	Sample 31	Hsa-miR-616	UNKN	33.238
Hsa-miR-616-Sample 31	C13	Y	Hsa-miR-616	Sample 31	Hsa-miR-616	UNKN	33.672
Hsa-miR-616-Sample 32	C16	Y	Hsa-miR-616	Sample 32	Hsa-miR-616	UNKN	25.846
Hsa-miR-616-Sample 32	C15	Y	Hsa-miR-616	Sample 32	Hsa-miR-616	UNKN	25.711
Hsa-miR-616-Sample 33	C17	Y	Hsa-miR-616	Sample 33	Hsa-miR-616	UNKN	26.937
Hsa-miR-616-Sample 33	C18	Y	Hsa-miR-616	Sample 33	Hsa-miR-616	UNKN	27.219
Hsa-miR-616-Sample 34	C20	Y	Hsa-miR-616	Sample 34	Hsa-miR-616	UNKN	25.543
Hsa-miR-616-Sample 34	C19	Y	Hsa-miR-616	Sample 34	Hsa-miR-616	UNKN	25.651
Hsa-miR-616-Sample 35	C22	Y	Hsa-miR-616	Sample 35	Hsa-miR-616	UNKN	27.199
Hsa-miR-616-Sample 35	C21	Y	Hsa-miR-616	Sample 35	Hsa-miR-616	UNKN	27.125
Hsa-miR-616-Sample 36	C24	Y	Hsa-miR-616	Sample 36	Hsa-miR-616	UNKN	25.817
Hsa-miR-616-Sample 36	C23	Y	Hsa-miR-616	Sample 36	Hsa-miR-616	UNKN	25.705
Hsa-miR-616-Sample 37	D2	Y	Hsa-miR-616	Sample 37	Hsa-miR-616	UNKN	25.437
Hsa-miR-616-Sample 37	D1	Y	Hsa-miR-616	Sample 37	Hsa-miR-616	UNKN	25.662
Hsa-miR-616-Sample 38	D4	Y	Hsa-miR-616	Sample 38	Hsa-miR-616	UNKN	27.876
Hsa-miR-616-Sample 38	D3	Y	Hsa-miR-616	Sample 38	Hsa-miR-616	UNKN	27.482
Hsa-miR-616-Sample 39	D5	Y	Hsa-miR-616	Sample 39	Hsa-miR-616	UNKN	27.055
Hsa-miR-616-Sample 39	D6	Y	Hsa-miR-616	Sample 39	Hsa-miR-616	UNKN	27.126
Hsa-miR-616-Sample 4	A8	N	Hsa-miR-616	Sample 4	Hsa-miR-616	UNKN
Hsa-miR-616-Sample 4	A7	N	Hsa-miR-616	Sample 4	Hsa-miR-616	UNKN
Hsa-miR-616-Sample 40	D8	N	Hsa-miR-616	Sample 40	Hsa-miR-616	UNKN
Hsa-miR-616-Sample 40	D7	N	Hsa-miR-616	Sample 40	Hsa-miR-616	UNKN
Hsa-miR-616-Sample 41	D10	Y	Hsa-miR-616	Sample 41	Hsa-miR-616	UNKN	25.537
Hsa-miR-616-Sample 41	D9	Y	Hsa-miR-616	Sample 41	Hsa-miR-616	UNKN	25.505
Hsa-miR-616-Sample 42	D11	Y	Hsa-miR-616	Sample 42	Hsa-miR-616	UNKN	27.09
Hsa-miR-616-Sample 42	D12	Y	Hsa-miR-616	Sample 42	Hsa-miR-616	UNKN	27.098
Hsa-miR-616-Sample 43	D13	Y	Hsa-miR-616	Sample 43	Hsa-miR-616	UNKN	27.261
Hsa-miR-616-Sample 43	D14	Y	Hsa-miR-616	Sample 43	Hsa-miR-616	UNKN	27.388
Hsa-miR-616-Sample 44	D16	N	Hsa-miR-616	Sample 44	Hsa-miR-616	UNKN
Hsa-miR-616-Sample 44	D15	N	Hsa-miR-616	Sample 44	Hsa-miR-616	UNKN
Hsa-miR-616-Sample 45	D17	Y	Hsa-miR-616	Sample 45	Hsa-miR-616	UNKN	26.56
Hsa-miR-616-Sample 45	D18	Y	Hsa-miR-616	Sample 45	Hsa-miR-616	UNKN	26.557
Hsa-miR-616-Sample 46	D20	Y	Hsa-miR-616	Sample 46	Hsa-miR-616	UNKN	27.66
Hsa-miR-616-Sample 46	D19	Y	Hsa-miR-616	Sample 46	Hsa-miR-616	UNKN	27.726
Hsa-miR-616-Sample 47	D21	Y	Hsa-miR-616	Sample 47	Hsa-miR-616	UNKN	27.954
Hsa-miR-616-Sample 47	D22	Y	Hsa-miR-616	Sample 47	Hsa-miR-616	UNKN	27.928
Hsa-miR-616-Sample 48	D24	Y	Hsa-miR-616	Sample 48	Hsa-miR-616	UNKN	25.303
Hsa-miR-616-Sample 48	D23	Y	Hsa-miR-616	Sample 48	Hsa-miR-616	UNKN	25.378
Hsa-miR-616-Sample 49	E2	Y	Hsa-miR-616	Sample 49	Hsa-miR-616	UNKN	28.488
Hsa-miR-616-Sample 49	E1	Y	Hsa-miR-616	Sample 49	Hsa-miR-616	UNKN	28.381
Hsa-miR-616-Sample 5	A10	Y	Hsa-miR-616	Sample 5	Hsa-miR-616	UNKN	25.679
Hsa-miR-616-Sample 5	A9	Y	Hsa-miR-616	Sample 5	Hsa-miR-616	UNKN	25.482
Hsa-miR-616-Sample 50	E3	Y	Hsa-miR-616	Sample 50	Hsa-miR-616	UNKN	27.749
Hsa-miR-616-Sample 50	E4	Y	Hsa-miR-616	Sample 50	Hsa-miR-616	UNKN	28.088
Hsa-miR-616-Sample 51	E5	Y	Hsa-miR-616	Sample 51	Hsa-miR-616	UNKN	32.243
Hsa-miR-616-Sample 51	E6	Y	Hsa-miR-616	Sample 51	Hsa-miR-616	UNKN	32.466
Hsa-miR-616-Sample 52	E7	Y	Hsa-miR-616	Sample 52	Hsa-miR-616	UNKN	29.143
Hsa-miR-616-Sample 52	E8	Y	Hsa-miR-616	Sample 52	Hsa-miR-616	UNKN	29.186
Hsa-miR-616-Sample 53	E10	N	Hsa-miR-616	Sample 53	Hsa-miR-616	UNKN
Hsa-miR-616-Sample 53	E9	N	Hsa-miR-616	Sample 53	Hsa-miR-616	UNKN
Hsa-miR-616-Sample 54	E11	Y	Hsa-miR-616	Sample 54	Hsa-miR-616	UNKN	24.685
Hsa-miR-616-Sample 54	E12	Y	Hsa-miR-616	Sample 54	Hsa-miR-616	UNKN	24.675
Hsa-miR-616-Sample 55	E13	Y	Hsa-miR-616	Sample 55	Hsa-miR-616	UNKN	25.936
Hsa-miR-616-Sample 55	E14	Y	Hsa-miR-616	Sample 55	Hsa-miR-616	UNKN	26.034
Hsa-miR-616-Sample 56	E16	Y	Hsa-miR-616	Sample 56	Hsa-miR-616	UNKN	27.853
Hsa-miR-616-Sample 56	E15	Y	Hsa-miR-616	Sample 56	Hsa-miR-616	UNKN	27.869
Hsa-miR-616-Sample 57	E18	Y	Hsa-miR-616	Sample 57	Hsa-miR-616	UNKN	28.621
Hsa-miR-616-Sample 57	E17	Y	Hsa-miR-616	Sample 57	Hsa-miR-616	UNKN	28.373
Hsa-miR-616-Sample 58	E20	Y	Hsa-miR-616	Sample 58	Hsa-miR-616	UNKN	25.998
Hsa-miR-616-Sample 58	E19	Y	Hsa-miR-616	Sample 58	Hsa-miR-616	UNKN	25.827
Hsa-miR-616-Sample 59	E22	Y	Hsa-miR-616	Sample 59	Hsa-miR-616	UNKN	26.452
Hsa-miR-616-Sample 59	E21	Y	Hsa-miR-616	Sample 59	Hsa-miR-616	UNKN	26.701
Hsa-miR-616-Sample 6	A12	Y	Hsa-miR-616	Sample 6	Hsa-miR-616	UNKN	28.912
Hsa-miR-616-Sample 6	A11	Y	Hsa-miR-616	Sample 6	Hsa-miR-616	UNKN	29.532
Hsa-miR-616-Sample 60	E23	Y	Hsa-miR-616	Sample 60	Hsa-miR-616	UNKN	27.651
Hsa-miR-616-Sample 60	E24	Y	Hsa-miR-616	Sample 60	Hsa-miR-616	UNKN	27.344
Hsa-miR-616-Sample 61	F1	Y	Hsa-miR-616	Sample 61	Hsa-miR-616	UNKN	32.512
Hsa-miR-616-Sample 61	F2	Y	Hsa-miR-616	Sample 61	Hsa-miR-616	UNKN	32.809
Hsa-miR-616-Sample 62	F3	N	Hsa-miR-616	Sample 62	Hsa-miR-616	UNKN
Hsa-miR-616-Sample 62	F4	N	Hsa-miR-616	Sample 62	Hsa-miR-616	UNKN
Hsa-miR-616-Sample 63	F5	Y	Hsa-miR-616	Sample 63	Hsa-miR-616	UNKN	27.718
Hsa-miR-616-Sample 63	F6	Y	Hsa-miR-616	Sample 63	Hsa-miR-616	UNKN	27.676
Hsa-miR-616-Sample 64	F7	Y	Hsa-miR-616	Sample 64	Hsa-miR-616	UNKN	26.279
Hsa-miR-616-Sample 64	F8	Y	Hsa-miR-616	Sample 64	Hsa-miR-616	UNKN	26.267
Hsa-miR-616-Sample 65	F9	N	Hsa-miR-616	Sample 65	Hsa-miR-616	UNKN
Hsa-miR-616-Sample 65	F10	N	Hsa-miR-616	Sample 65	Hsa-miR-616	UNKN
Hsa-miR-616-Sample 66	F11	Y	Hsa-miR-616	Sample 66	Hsa-miR-616	UNKN	28.081
Hsa-miR-616-Sample 66	F12	Y	Hsa-miR-616	Sample 66	Hsa-miR-616	UNKN	28.122
Hsa-miR-616-Sample 67	F13	Y	Hsa-miR-616	Sample 67	Hsa-miR-616	UNKN	30.129
Hsa-miR-616-Sample 67	F14	Y	Hsa-miR-616	Sample 67	Hsa-miR-616	UNKN	30.389
Hsa-miR-616-Sample 68	F16	N	Hsa-miR-616	Sample 68	Hsa-miR-616	UNKN
Hsa-miR-616-Sample 68	F15	N	Hsa-miR-616	Sample 68	Hsa-miR-616	UNKN
Hsa-miR-616-Sample 69	F17	Y	Hsa-miR-616	Sample 69	Hsa-miR-616	UNKN	28.995
Hsa-miR-616-Sample 69	F18	Y	Hsa-miR-616	Sample 69	Hsa-miR-616	UNKN	29.088
Hsa-miR-616-Sample 7	A14	Y	Hsa-miR-616	Sample 7	Hsa-miR-616	UNKN	27.799
Hsa-miR-616-Sample 7	A13	Y	Hsa-miR-616	Sample 7	Hsa-miR-616	UNKN	27.745
Hsa-miR-616-Sample 70	F20	Y	Hsa-miR-616	Sample 70	Hsa-miR-616	UNKN	29.267
Hsa-miR-616-Sample 70	F19	Y	Hsa-miR-616	Sample 70	Hsa-miR-616	UNKN	29.548
Hsa-miR-616-Sample 71	F21	Y	Hsa-miR-616	Sample 71	Hsa-miR-616	UNKN	27.488
Hsa-miR-616-Sample 71	F22	Y	Hsa-miR-616	Sample 71	Hsa-miR-616	UNKN	27.943
Hsa-miR-616-Sample 72	F23	Y	Hsa-miR-616	Sample 72	Hsa-miR-616	UNKN	24.938
Hsa-miR-616-Sample 72	F24	Y	Hsa-miR-616	Sample 72	Hsa-miR-616	UNKN	25.504
Hsa-miR-616-Sample 73	G1	Y	Hsa-miR-616	Sample 73	Hsa-miR-616	UNKN	27.567
Hsa-miR-616-Sample 73	G2	Y	Hsa-miR-616	Sample 73	Hsa-miR-616	UNKN	27.579
Hsa-miR-616-Sample 74	G4	N	Hsa-miR-616	Sample 74	Hsa-miR-616	UNKN
Hsa-miR-616-Sample 74	G3	N	Hsa-miR-616	Sample 74	Hsa-miR-616	UNKN
Hsa-miR-616-Sample 75	G5	Y	Hsa-miR-616	Sample 75	Hsa-miR-616	UNKN	27.589
Hsa-miR-616-Sample 75	G6	Y	Hsa-miR-616	Sample 75	Hsa-miR-616	UNKN	27.266
Hsa-miR-616-Sample 76	G8	N	Hsa-miR-616	Sample 76	Hsa-miR-616	UNKN
Hsa-miR-616-Sample 76	G7	N	Hsa-miR-616	Sample 76	Hsa-miR-616	UNKN
Hsa-miR-616-Sample 77	G9	N	Hsa-miR-616	Sample 77	Hsa-miR-616	UNKN
Hsa-miR-616-Sample 77	G10	N	Hsa-miR-616	Sample 77	Hsa-miR-616	UNKN
Hsa-miR-616-Sample 78	G12	N	Hsa-miR-616	Sample 78	Hsa-miR-616	UNKN
Hsa-miR-616-Sample 78	G11	N	Hsa-miR-616	Sample 78	Hsa-miR-616	UNKN
Hsa-miR-616-Sample 79	G14	N	Hsa-miR-616	Sample 79	Hsa-miR-616	UNKN
Hsa-miR-616-Sample 79	G13	N	Hsa-miR-616	Sample 79	Hsa-miR-616	UNKN
Hsa-miR-616-Sample 8	A15	N	Hsa-miR-616	Sample 8	Hsa-miR-616	UNKN
Hsa-miR-616-Sample 8	A16	N	Hsa-miR-616	Sample 8	Hsa-miR-616	UNKN
Hsa-miR-616-Sample 80	G15	N	Hsa-miR-616	Sample 80	Hsa-miR-616	UNKN
Hsa-miR-616-Sample 80	G16	N	Hsa-miR-616	Sample 80	Hsa-miR-616	UNKN
Hsa-miR-616-Sample 81	G17	N	Hsa-miR-616	Sample 81	Hsa-miR-616	UNKN
Hsa-miR-616-Sample 81	G18	N	Hsa-miR-616	Sample 81	Hsa-miR-616	UNKN
Hsa-miR-616-Sample 82	G19	N	Hsa-miR-616	Sample 82	Hsa-miR-616	UNKN
Hsa-miR-616-Sample 82	G20	N	Hsa-miR-616	Sample 82	Hsa-miR-616	UNKN
Hsa-miR-616-Sample 83	G22	Y	Hsa-miR-616	Sample 83	Hsa-miR-616	UNKN	27.165
Hsa-miR-616-Sample 83	G21	Y	Hsa-miR-616	Sample 83	Hsa-miR-616	UNKN	27.27
Hsa-miR-616-Sample 84	G24	Y	Hsa-miR-616	Sample 84	Hsa-miR-616	UNKN	24.786
Hsa-miR-616-Sample 84	G23	Y	Hsa-miR-616	Sample 84	Hsa-miR-616	UNKN	24.822
Hsa-miR-616-Sample 85	H2	Y	Hsa-miR-616	Sample 85	Hsa-miR-616	UNKN	25.864
Hsa-miR-616-Sample 85	H1	Y	Hsa-miR-616	Sample 85	Hsa-miR-616	UNKN	25.878
Hsa-miR-616-Sample 86	H4	Y	Hsa-miR-616	Sample 86	Hsa-miR-616	UNKN	27.057
Hsa-miR-616-Sample 86	H3	Y	Hsa-miR-616	Sample 86	Hsa-miR-616	UNKN	27.067
Hsa-miR-616-Sample 87	H5	Y	Hsa-miR-616	Sample 87	Hsa-miR-616	UNKN	26.165
Hsa-miR-616-Sample 87	H6	Y	Hsa-miR-616	Sample 87	Hsa-miR-616	UNKN	26.143
Hsa-miR-616-Sample 88	H8	Y	Hsa-miR-616	Sample 88	Hsa-miR-616	UNKN	27.602
Hsa-miR-616-Sample 88	H7	Y	Hsa-miR-616	Sample 88	Hsa-miR-616	UNKN	27.678
Hsa-miR-616-Sample 89	H10	Y	Hsa-miR-616	Sample 89	Hsa-miR-616	UNKN	25.633
Hsa-miR-616-Sample 89	H9	Y	Hsa-miR-616	Sample 89	Hsa-miR-616	UNKN	25.395
Hsa-miR-616-Sample 9	A17	Y	Hsa-miR-616	Sample 9	Hsa-miR-616	UNKN	26.567
Hsa-miR-616-Sample 9	A18	Y	Hsa-miR-616	Sample 9	Hsa-miR-616	UNKN	26.823
Hsa-miR-616-Sample 90	H11	Y	Hsa-miR-616	Sample 90	Hsa-miR-616	UNKN	25.755
Hsa-miR-616-Sample 90	H12	Y	Hsa-miR-616	Sample 90	Hsa-miR-616	UNKN	25.597
Hsa-miR-616-Sample 91	H13	Y	Hsa-miR-616	Sample 91	Hsa-miR-616	UNKN	27.052
Hsa-miR-616-Sample 91	H14	Y	Hsa-miR-616	Sample 91	Hsa-miR-616	UNKN	26.971
Hsa-miR-616-Sample 92	H15	Y	Hsa-miR-616	Sample 92	Hsa-miR-616	UNKN	25.415
Hsa-miR-616-Sample 92	H16	Y	Hsa-miR-616	Sample 92	Hsa-miR-616	UNKN	25.257
Hsa-miR-616-Sample 93	H17	Y	Hsa-miR-616	Sample 93	Hsa-miR-616	UNKN	26.671
Hsa-miR-616-Sample 93	H18	Y	Hsa-miR-616	Sample 93	Hsa-miR-616	UNKN	26.679
Hsa-miR-616-Sample 94	H19	Y	Hsa-miR-616	Sample 94	Hsa-miR-616	UNKN	28.726
Hsa-miR-616-Sample 94	H20	Y	Hsa-miR-616	Sample 94	Hsa-miR-616	UNKN	28.599
Hsa-miR-616-Sample 95	H22	Y	Hsa-miR-616	Sample 95	Hsa-miR-616	UNKN	27.711
Hsa-miR-616-Sample 95	H21	Y	Hsa-miR-616	Sample 95	Hsa-miR-616	UNKN	27.603
Hsa-miR-616-Sample 96	H23	Y	Hsa-miR-616	Sample 96	Hsa-miR-616	UNKN	26.75
Hsa-miR-616-Sample 96	H24	Y	Hsa-miR-616	Sample 96	Hsa-miR-616	UNKN	26.72
Hsa-miR-616-Sample 97	I1	Y	Hsa-miR-616	Sample 97	Hsa-miR-616	UNKN	27.762
Hsa-miR-616-Sample 97	I2	Y	Hsa-miR-616	Sample 97	Hsa-miR-616	UNKN	28.151
Hsa-miR-616-Sample 98	I3	N	Hsa-miR-616	Sample 98	Hsa-miR-616	UNKN
Hsa-miR-616-Sample 98	I4	Y	Hsa-miR-616	Sample 98	Hsa-miR-616	UNKN	39.35
Hsa-miR-616-Sample 99	I6	Y	Hsa-miR-616	Sample 99	Hsa-miR-616	UNKN	28.726
Hsa-miR-616-Sample 99	I5	Y	Hsa-miR-616	Sample 99	Hsa-miR-616	UNKN	29.551
Hsa-miR-642-NTC	I10	N	Hsa-miR-642	NTC	Hsa-miR-642	NTC
Hsa-miR-642-NTC	I9	N	Hsa-miR-642	NTC	Hsa-miR-642	NTC
Hsa-miR-642-Sample 1	A2	N	Hsa-miR-642	Sample 1	Hsa-miR-642	UNKN
Hsa-miR-642-Sample 1	A1	Y	Hsa-miR-642	Sample 1	Hsa-miR-642	UNKN	34.73
Hsa-miR-642-Sample 10	A20	Y	Hsa-miR-642	Sample 10	Hsa-miR-642	UNKN	27.724
Hsa-miR-642-Sample 10	A19	Y	Hsa-miR-642	Sample 10	Hsa-miR-642	UNKN	27.666
Hsa-miR-642-Sample 100	I7	N	Hsa-miR-642	Sample 100	Hsa-miR-642	UNKN
Hsa-miR-642-Sample 100	I8	N	Hsa-miR-642	Sample 100	Hsa-miR-642	UNKN
Hsa-miR-642-Sample 11	A21	Y	Hsa-miR-642	Sample 11	Hsa-miR-642	UNKN	25.986
Hsa-miR-642-Sample 11	A22	Y	Hsa-miR-642	Sample 11	Hsa-miR-642	UNKN	25.982
Hsa-miR-642-Sample 12	A23	N	Hsa-miR-642	Sample 12	Hsa-miR-642	UNKN
Hsa-miR-642-Sample 12	A24	N	Hsa-miR-642	Sample 12	Hsa-miR-642	UNKN
Hsa-miR-642-Sample 13	B2	Y	Hsa-miR-642	Sample 13	Hsa-miR-642	UNKN	27.734
Hsa-miR-642-Sample 13	B1	Y	Hsa-miR-642	Sample 13	Hsa-miR-642	UNKN	27.859
Hsa-miR-642-Sample 14	B3	Y	Hsa-miR-642	Sample 14	Hsa-miR-642	UNKN	29.253
Hsa-miR-642-Sample 14	B4	Y	Hsa-miR-642	Sample 14	Hsa-miR-642	UNKN	29.824
Hsa-miR-642-Sample 15	B6	Y	Hsa-miR-642	Sample 15	Hsa-miR-642	UNKN	27.588
Hsa-miR-642-Sample 15	B5	Y	Hsa-miR-642	Sample 15	Hsa-miR-642	UNKN	27.549
Hsa-miR-642-Sample 16	B7	Y	Hsa-miR-642	Sample 16	Hsa-miR-642	UNKN	25.074
Hsa-miR-642-Sample 16	B8	Y	Hsa-miR-642	Sample 16	Hsa-miR-642	UNKN	25.071
Hsa-miR-642-Sample 17	B9	Y	Hsa-miR-642	Sample 17	Hsa-miR-642	UNKN	26.265
Hsa-miR-642-Sample 17	B10	Y	Hsa-miR-642	Sample 17	Hsa-miR-642	UNKN	26.283
Hsa-miR-642-Sample 18	B11	Y	Hsa-miR-642	Sample 18	Hsa-miR-642	UNKN	27.504
Hsa-miR-642-Sample 18	B12	Y	Hsa-miR-642	Sample 18	Hsa-miR-642	UNKN	27.721
Hsa-miR-642-Sample 19	B14	N	Hsa-miR-642	Sample 19	Hsa-miR-642	UNKN
Hsa-miR-642-Sample 19	B13	Y	Hsa-miR-642	Sample 19	Hsa-miR-642	UNKN	35.763
Hsa-miR-642-Sample 2	A4	Y	Hsa-miR-642	Sample 2	Hsa-miR-642	UNKN	25.48
Hsa-miR-642-Sample 2	A3	Y	Hsa-miR-642	Sample 2	Hsa-miR-642	UNKN	25.453
Hsa-miR-642-Sample 20	B15	Y	Hsa-miR-642	Sample 20	Hsa-miR-642	UNKN	28.87
Hsa-miR-642-Sample 20	B16	Y	Hsa-miR-642	Sample 20	Hsa-miR-642	UNKN	28.998
Hsa-miR-642-Sample 21	B17	Y	Hsa-miR-642	Sample 21	Hsa-miR-642	UNKN	39.788
Hsa-miR-642-Sample 21	B18	N	Hsa-miR-642	Sample 21	Hsa-miR-642	UNKN
Hsa-miR-642-Sample 22	B20	N	Hsa-miR-642	Sample 22	Hsa-miR-642	UNKN
Hsa-miR-642-Sample 22	B19	N	Hsa-miR-642	Sample 22	Hsa-miR-642	UNKN
Hsa-miR-642-Sample 23	B22	Y	Hsa-miR-642	Sample 23	Hsa-miR-642	UNKN	28.773
Hsa-miR-642-Sample 23	B21	Y	Hsa-miR-642	Sample 23	Hsa-miR-642	UNKN	28.597
Hsa-miR-642-Sample 24	B23	Y	Hsa-miR-642	Sample 24	Hsa-miR-642	UNKN	27.96
Hsa-miR-642-Sample 24	B24	Y	Hsa-miR-642	Sample 24	Hsa-miR-642	UNKN	27.978
Hsa-miR-642-Sample 25	C1	Y	Hsa-miR-642	Sample 25	Hsa-miR-642	UNKN	36.993
Hsa-miR-642-Sample 25	C2	Y	Hsa-miR-642	Sample 25	Hsa-miR-642	UNKN	36.78
Hsa-miR-642-Sample 26	C3	Y	Hsa-miR-642	Sample 26	Hsa-miR-642	UNKN	27.366
Hsa-miR-642-Sample 26	C4	Y	Hsa-miR-642	Sample 26	Hsa-miR-642	UNKN	27.559
Hsa-miR-642-Sample 27	C6	Y	Hsa-miR-642	Sample 27	Hsa-miR-642	UNKN	25.599
Hsa-miR-642-Sample 27	C5	Y	Hsa-miR-642	Sample 27	Hsa-miR-642	UNKN	25.656
Hsa-miR-642-Sample 28	C8	Y	Hsa-miR-642	Sample 28	Hsa-miR-642	UNKN	26.434
Hsa-miR-642-Sample 28	C7	Y	Hsa-miR-642	Sample 28	Hsa-miR-642	UNKN	26.559
Hsa-miR-642-Sample 29	C10	Y	Hsa-miR-642	Sample 29	Hsa-miR-642	UNKN	26.452
Hsa-miR-642-Sample 29	C9	Y	Hsa-miR-642	Sample 29	Hsa-miR-642	UNKN	26.3
Hsa-miR-642-Sample 3	A6	Y	Hsa-miR-642	Sample 3	Hsa-miR-642	UNKN	26.691
Hsa-miR-642-Sample 3	A5	Y	Hsa-miR-642	Sample 3	Hsa-miR-642	UNKN	26.888
Hsa-miR-642-Sample 30	C12	Y	Hsa-miR-642	Sample 30	Hsa-miR-642	UNKN	38.204
Hsa-miR-642-Sample 30	C11	N	Hsa-miR-642	Sample 30	Hsa-miR-642	UNKN
Hsa-miR-642-Sample 31	C14	N	Hsa-miR-642	Sample 31	Hsa-miR-642	UNKN
Hsa-miR-642-Sample 31	C13	N	Hsa-miR-642	Sample 31	Hsa-miR-642	UNKN
Hsa-miR-642-Sample 32	C15	Y	Hsa-miR-642	Sample 32	Hsa-miR-642	UNKN	28.431
Hsa-miR-642-Sample 32	C16	Y	Hsa-miR-642	Sample 32	Hsa-miR-642	UNKN	28.869
Hsa-miR-642-Sample 33	C18	Y	Hsa-miR-642	Sample 33	Hsa-miR-642	UNKN	26.859
Hsa-miR-642-Sample 33	C17	Y	Hsa-miR-642	Sample 33	Hsa-miR-642	UNKN	26.775
Hsa-miR-642-Sample 34	C20	Y	Hsa-miR-642	Sample 34	Hsa-miR-642	UNKN	27.853
Hsa-miR-642-Sample 34	C19	Y	Hsa-miR-642	Sample 34	Hsa-miR-642	UNKN	27.691
Hsa-miR-642-Sample 35	C22	N	Hsa-miR-642	Sample 35	Hsa-miR-642	UNKN
Hsa-miR-642-Sample 35	C21	N	Hsa-miR-642	Sample 35	Hsa-miR-642	UNKN
Hsa-miR-642-Sample 36	C23	Y	Hsa-miR-642	Sample 36	Hsa-miR-642	UNKN	28.136
Hsa-miR-642-Sample 36	C24	Y	Hsa-miR-642	Sample 36	Hsa-miR-642	UNKN	29.046
Hsa-miR-642-Sample 37	D1	Y	Hsa-miR-642	Sample 37	Hsa-miR-642	UNKN	26.492
Hsa-miR-642-Sample 37	D2	Y	Hsa-miR-642	Sample 37	Hsa-miR-642	UNKN	26.508
Hsa-miR-642-Sample 38	D3	Y	Hsa-miR-642	Sample 38	Hsa-miR-642	UNKN	27.509
Hsa-miR-642-Sample 38	D4	Y	Hsa-miR-642	Sample 38	Hsa-miR-642	UNKN	27.432
Hsa-miR-642-Sample 39	D6	Y	Hsa-miR-642	Sample 39	Hsa-miR-642	UNKN	36.176
Hsa-miR-642-Sample 39	D5	Y	Hsa-miR-642	Sample 39	Hsa-miR-642	UNKN	35.967
Hsa-miR-642-Sample 4	A8	N	Hsa-miR-642	Sample 4	Hsa-miR-642	UNKN
Hsa-miR-642-Sample 4	A7	N	Hsa-miR-642	Sample 4	Hsa-miR-642	UNKN
Hsa-miR-642-Sample 40	D7	N	Hsa-miR-642	Sample 40	Hsa-miR-642	UNKN
Hsa-miR-642-Sample 40	D8	N	Hsa-miR-642	Sample 40	Hsa-miR-642	UNKN
Hsa-miR-642-Sample 41	D9	Y	Hsa-miR-642	Sample 41	Hsa-miR-642	UNKN	31.371
Hsa-miR-642-Sample 41	D10	Y	Hsa-miR-642	Sample 41	Hsa-miR-642	UNKN	31.098
Hsa-miR-642-Sample 42	D11	Y	Hsa-miR-642	Sample 42	Hsa-miR-642	UNKN	29.627
Hsa-miR-642-Sample 42	D12	Y	Hsa-miR-642	Sample 42	Hsa-miR-642	UNKN	30.193
Hsa-miR-642-Sample 43	D13	Y	Hsa-miR-642	Sample 43	Hsa-miR-642	UNKN	28.232
Hsa-miR-642-Sample 43	D14	Y	Hsa-miR-642	Sample 43	Hsa-miR-642	UNKN	28.016
Hsa-miR-642-Sample 44	D16	N	Hsa-miR-642	Sample 44	Hsa-miR-642	UNKN
Hsa-miR-642-Sample 44	D15	N	Hsa-miR-642	Sample 44	Hsa-miR-642	UNKN
Hsa-miR-642-Sample 45	D17	Y	Hsa-miR-642	Sample 45	Hsa-miR-642	UNKN	27.861
Hsa-miR-642-Sample 45	D18	Y	Hsa-miR-642	Sample 45	Hsa-miR-642	UNKN	27.702
Hsa-miR-642-Sample 46	D20	Y	Hsa-miR-642	Sample 46	Hsa-miR-642	UNKN	26.955
Hsa-miR-642-Sample 46	D19	Y	Hsa-miR-642	Sample 46	Hsa-miR-642	UNKN	27.189
Hsa-miR-642-Sample 47	D22	N	Hsa-miR-642	Sample 47	Hsa-miR-642	UNKN
Hsa-miR-642-Sample 47	D21	N	Hsa-miR-642	Sample 47	Hsa-miR-642	UNKN
Hsa-miR-642-Sample 48	D24	Y	Hsa-miR-642	Sample 48	Hsa-miR-642	UNKN	27.926
Hsa-miR-642-Sample 48	D23	Y	Hsa-miR-642	Sample 48	Hsa-miR-642	UNKN	27.861
Hsa-miR-642-Sample 49	E2	N	Hsa-miR-642	Sample 49	Hsa-miR-642	UNKN
Hsa-miR-642-Sample 49	E1	N	Hsa-miR-642	Sample 49	Hsa-miR-642	UNKN
Hsa-miR-642-Sample 5	A10	Y	Hsa-miR-642	Sample 5	Hsa-miR-642	UNKN	37.215
Hsa-miR-642-Sample 5	A9	N	Hsa-miR-642	Sample 5	Hsa-miR-642	UNKN
Hsa-miR-642-Sample 50	E3	Y	Hsa-miR-642	Sample 50	Hsa-miR-642	UNKN	28.77
Hsa-miR-642-Sample 50	E4	Y	Hsa-miR-642	Sample 50	Hsa-miR-642	UNKN	29.081
Hsa-miR-642-Sample 51	E6	N	Hsa-miR-642	Sample 51	Hsa-miR-642	UNKN
Hsa-miR-642-Sample 51	E5	N	Hsa-miR-642	Sample 51	Hsa-miR-642	UNKN
Hsa-miR-642-Sample 52	E7	N	Hsa-miR-642	Sample 52	Hsa-miR-642	UNKN
Hsa-miR-642-Sample 52	E8	Y	Hsa-miR-642	Sample 52	Hsa-miR-642	UNKN	38.299
Hsa-miR-642-Sample 53	E10	N	Hsa-miR-642	Sample 53	Hsa-miR-642	UNKN
Hsa-miR-642-Sample 53	E9	N	Hsa-miR-642	Sample 53	Hsa-miR-642	UNKN
Hsa-miR-642-Sample 54	E11	Y	Hsa-miR-642	Sample 54	Hsa-miR-642	UNKN	26.868
Hsa-miR-642-Sample 54	E12	Y	Hsa-miR-642	Sample 54	Hsa-miR-642	UNKN	26.938
Hsa-miR-642-Sample 55	E14	N	Hsa-miR-642	Sample 55	Hsa-miR-642	UNKN
Hsa-miR-642-Sample 55	E13	N	Hsa-miR-642	Sample 55	Hsa-miR-642	UNKN
Hsa-miR-642-Sample 56	E15	N	Hsa-miR-642	Sample 56	Hsa-miR-642	UNKN
Hsa-miR-642-Sample 56	E16	N	Hsa-miR-642	Sample 56	Hsa-miR-642	UNKN
Hsa-miR-642-Sample 57	E17	N	Hsa-miR-642	Sample 57	Hsa-miR-642	UNKN
Hsa-miR-642-Sample 57	E18	N	Hsa-miR-642	Sample 57	Hsa-miR-642	UNKN
Hsa-miR-642-Sample 58	E20	Y	Hsa-miR-642	Sample 58	Hsa-miR-642	UNKN	29.407
Hsa-miR-642-Sample 58	E19	Y	Hsa-miR-642	Sample 58	Hsa-miR-642	UNKN	29.276
Hsa-miR-642-Sample 59	E22	Y	Hsa-miR-642	Sample 59	Hsa-miR-642	UNKN	29.374
Hsa-miR-642-Sample 59	E21	Y	Hsa-miR-642	Sample 59	Hsa-miR-642	UNKN	29.144
Hsa-miR-642-Sample 6	A12	Y	Hsa-miR-642	Sample 6	Hsa-miR-642	UNKN	27.673
Hsa-miR-642-Sample 6	A11	Y	Hsa-miR-642	Sample 6	Hsa-miR-642	UNKN	27.875
Hsa-miR-642-Sample 60	E24	N	Hsa-miR-642	Sample 60	Hsa-miR-642	UNKN
Hsa-miR-642-Sample 60	E23	Y	Hsa-miR-642	Sample 60	Hsa-miR-642	UNKN	37.362
Hsa-miR-642-Sample 61	F1	N	Hsa-miR-642	Sample 61	Hsa-miR-642	UNKN
Hsa-miR-642-Sample 61	F2	N	Hsa-miR-642	Sample 61	Hsa-miR-642	UNKN
Hsa-miR-642-Sample 62	F4	N	Hsa-miR-642	Sample 62	Hsa-miR-642	UNKN
Hsa-miR-642-Sample 62	F3	Y	Hsa-miR-642	Sample 62	Hsa-miR-642	UNKN	39.62
Hsa-miR-642-Sample 63	F6	Y	Hsa-miR-642	Sample 63	Hsa-miR-642	UNKN	26.952
Hsa-miR-642-Sample 63	F5	Y	Hsa-miR-642	Sample 63	Hsa-miR-642	UNKN	26.846
Hsa-miR-642-Sample 64	F8	Y	Hsa-miR-642	Sample 64	Hsa-miR-642	UNKN	26.334
Hsa-miR-642-Sample 64	F7	Y	Hsa-miR-642	Sample 64	Hsa-miR-642	UNKN	26.476
Hsa-miR-642-Sample 65	F9	Y	Hsa-miR-642	Sample 65	Hsa-miR-642	UNKN	39.01
Hsa-miR-642-Sample 65	F10	N	Hsa-miR-642	Sample 65	Hsa-miR-642	UNKN
Hsa-miR-642-Sample 66	F11	Y	Hsa-miR-642	Sample 66	Hsa-miR-642	UNKN	26.906
Hsa-miR-642-Sample 66	F12	Y	Hsa-miR-642	Sample 66	Hsa-miR-642	UNKN	26.695
Hsa-miR-642-Sample 67	F14	N	Hsa-miR-642	Sample 67	Hsa-miR-642	UNKN
Hsa-miR-642-Sample 67	F13	N	Hsa-miR-642	Sample 67	Hsa-miR-642	UNKN
Hsa-miR-642-Sample 68	F16	N	Hsa-miR-642	Sample 68	Hsa-miR-642	UNKN
Hsa-miR-642-Sample 68	F15	N	Hsa-miR-642	Sample 68	Hsa-miR-642	UNKN
Hsa-miR-642-Sample 69	F18	N	Hsa-miR-642	Sample 69	Hsa-miR-642	UNKN
Hsa-miR-642-Sample 69	F17	N	Hsa-miR-642	Sample 69	Hsa-miR-642	UNKN
Hsa-miR-642-Sample 7	A14	Y	Hsa-miR-642	Sample 7	Hsa-miR-642	UNKN	38.452
Hsa-miR-642-Sample 7	A13	N	Hsa-miR-642	Sample 7	Hsa-miR-642	UNKN
Hsa-miR-642-Sample 70	F20	Y	Hsa-miR-642	Sample 70	Hsa-miR-642	UNKN	29.464
Hsa-miR-642-Sample 70	F19	Y	Hsa-miR-642	Sample 70	Hsa-miR-642	UNKN	29.46
Hsa-miR-642-Sample 71	F21	Y	Hsa-miR-642	Sample 71	Hsa-miR-642	UNKN	28.648
Hsa-miR-642-Sample 71	F22	Y	Hsa-miR-642	Sample 71	Hsa-miR-642	UNKN	27.784
Hsa-miR-642-Sample 72	F23	Y	Hsa-miR-642	Sample 72	Hsa-miR-642	UNKN	26.51
Hsa-miR-642-Sample 72	F24	Y	Hsa-miR-642	Sample 72	Hsa-miR-642	UNKN	26.366
Hsa-miR-642-Sample 73	G1	N	Hsa-miR-642	Sample 73	Hsa-miR-642	UNKN
Hsa-miR-642-Sample 73	G2	N	Hsa-miR-642	Sample 73	Hsa-miR-642	UNKN
Hsa-miR-642-Sample 74	G4	N	Hsa-miR-642	Sample 74	Hsa-miR-642	UNKN
Hsa-miR-642-Sample 74	G3	N	Hsa-miR-642	Sample 74	Hsa-miR-642	UNKN
Hsa-miR-642-Sample 75	G6	Y	Hsa-miR-642	Sample 75	Hsa-miR-642	UNKN	28.911
Hsa-miR-642-Sample 75	G5	Y	Hsa-miR-642	Sample 75	Hsa-miR-642	UNKN	29.144
Hsa-miR-642-Sample 76	G7	N	Hsa-miR-642	Sample 76	Hsa-miR-642	UNKN
Hsa-miR-642-Sample 76	G8	Y	Hsa-miR-642	Sample 76	Hsa-miR-642	UNKN	38.802
Hsa-miR-642-Sample 77	G10	Y	Hsa-miR-642	Sample 77	Hsa-miR-642	UNKN	28.067
Hsa-miR-642-Sample 77	G9	Y	Hsa-miR-642	Sample 77	Hsa-miR-642	UNKN	28.143
Hsa-miR-642-Sample 78	G12	N	Hsa-miR-642	Sample 78	Hsa-miR-642	UNKN
Hsa-miR-642-Sample 78	G11	N	Hsa-miR-642	Sample 78	Hsa-miR-642	UNKN
Hsa-miR-642-Sample 79	G14	N	Hsa-miR-642	Sample 79	Hsa-miR-642	UNKN
Hsa-miR-642-Sample 79	G13	N	Hsa-miR-642	Sample 79	Hsa-miR-642	UNKN
Hsa-miR-642-Sample 8	A16	N	Hsa-miR-642	Sample 8	Hsa-miR-642	UNKN
Hsa-miR-642-Sample 8	A15	N	Hsa-miR-642	Sample 8	Hsa-miR-642	UNKN
Hsa-miR-642-Sample 80	G15	Y	Hsa-miR-642	Sample 80	Hsa-miR-642	UNKN	28.104
Hsa-miR-642-Sample 80	G16	Y	Hsa-miR-642	Sample 80	Hsa-miR-642	UNKN	27.982
Hsa-miR-642-Sample 81	G18	N	Hsa-miR-642	Sample 81	Hsa-miR-642	UNKN
Hsa-miR-642-Sample 81	G17	N	Hsa-miR-642	Sample 81	Hsa-miR-642	UNKN
Hsa-miR-642-Sample 82	G20	Y	Hsa-miR-642	Sample 82	Hsa-miR-642	UNKN	37.909
Hsa-miR-642-Sample 82	G19	N	Hsa-miR-642	Sample 82	Hsa-miR-642	UNKN
Hsa-miR-642-Sample 83	G22	Y	Hsa-miR-642	Sample 83	Hsa-miR-642	UNKN	27.835
Hsa-miR-642-Sample 83	G21	Y	Hsa-miR-642	Sample 83	Hsa-miR-642	UNKN	27.973
Hsa-miR-642-Sample 84	G24	Y	Hsa-miR-642	Sample 84	Hsa-miR-642	UNKN	27.857
Hsa-miR-642-Sample 84	G23	Y	Hsa-miR-642	Sample 84	Hsa-miR-642	UNKN	27.811
Hsa-miR-642-Sample 85	H2	Y	Hsa-miR-642	Sample 85	Hsa-miR-642	UNKN	26.556
Hsa-miR-642-Sample 85	H1	Y	Hsa-miR-642	Sample 85	Hsa-miR-642	UNKN	26.43
Hsa-miR-642-Sample 86	H4	Y	Hsa-miR-642	Sample 86	Hsa-miR-642	UNKN	28.458
Hsa-miR-642-Sample 86	H3	Y	Hsa-miR-642	Sample 86	Hsa-miR-642	UNKN	28.756
Hsa-miR-642-Sample 87	H6	Y	Hsa-miR-642	Sample 87	Hsa-miR-642	UNKN	27.7
Hsa-miR-642-Sample 87	H5	Y	Hsa-miR-642	Sample 87	Hsa-miR-642	UNKN	27.613
Hsa-miR-642-Sample 88	H7	Y	Hsa-miR-642	Sample 88	Hsa-miR-642	UNKN	27.884
Hsa-miR-642-Sample 88	H8	Y	Hsa-miR-642	Sample 88	Hsa-miR-642	UNKN	27.754
Hsa-miR-642-Sample 89	H10	Y	Hsa-miR-642	Sample 89	Hsa-miR-642	UNKN	29.027
Hsa-miR-642-Sample 89	H9	Y	Hsa-miR-642	Sample 89	Hsa-miR-642	UNKN	29.095
Hsa-miR-642-Sample 9	A17	Y	Hsa-miR-642	Sample 9	Hsa-miR-642	UNKN	29.47
[truncated: 1,031 more rows]

## Sheet: Sample groups
Samples	Group	Age	Sex
Sample 1	Ab-	62	male
Sample 100	Ab-	53	female
Sample 11	Ab-	63	female
Sample 12	Ab-	44	female
Sample 16	Ab-	45	male
Sample 21	Ab-	55	female
Sample 24	Ab-	29	male
Sample 32	Ab-	32	female
Sample 39	Ab-	42	female
Sample 40	Ab-	56	male
Sample 45	Ab-	44	female
Sample 5	Ab-	56	female
Sample 50	Ab-	50	male
Sample 54	Ab-	45	male
Sample 62	Ab-	33	male
Sample 66	Ab-	53	female
Sample 67	Ab-	36	female
Sample 68	Ab-	59	female
Sample 72	Ab-	37	female
Sample 74	Ab-	59	male
Sample 77	Ab-	38	male
Sample 79	Ab-	32	female
Sample 81	Ab-	34	female
Sample 82	Ab-	54	female
Sample 85	Ab-	38	male
Sample 86	Ab-	30	male
Sample 87	Ab-	38	male
Sample 89	Ab-	21	female
Sample 91	Ab-	45	male
Sample 93	Ab-	22	male
Sample 95	Ab-	38	female
Sample 96	Ab-	34	female
Sample 97	Ab-	38	male
Sample 98	Ab-	44	male
Sample 99	Ab-	65	female
Sample 13	Ab+ VL+	57	male
Sample 17	Ab+ VL+	56	male
Sample 19	Ab+ VL+	35	female
Sample 20	Ab+ VL+	58	male
Sample 27	Ab+ VL+	48	male
Sample 30	Ab+ VL+	38	female
Sample 37	Ab+ VL+	49	female
Sample 41	Ab+ VL+	64	male
Sample 43	Ab+ VL+	59	male
Sample 51	Ab+ VL+	46	female
Sample 52	Ab+ VL+	57	male
Sample 53	Ab+ VL+	51	male
Sample 56	Ab+ VL+	54	female
Sample 58	Ab+ VL+	37	female
Sample 6	Ab+ VL+	45	female
Sample 60	Ab+ VL+	34	female
Sample 7	Ab+ VL+	52	female
Sample 76	Ab+ VL+	51	female
Sample 8	Ab+ VL+	53	male
Sample 83	Ab+ VL+	36	female
Sample 84	Ab+ VL+	24	male
Sample 88	Ab+ VL+	38	male
Sample 90	Ab+ VL+	55	female
Sample 92	Ab+ VL+	40	female
Sample 94	Ab+ VL+	52	male
Sample 10	Ab+ VL-	47	male
Sample 14	Ab+ VL-	63	female
Sample 15	Ab+ VL-	66	male
Sample 18	Ab+ VL-	38	male
Sample 2	Ab+ VL-	59	female
Sample 22	Ab+ VL-	42	female
Sample 23	Ab+ VL-	34	male
Sample 25	Ab+ VL-	53	male
Sample 26	Ab+ VL-	40	female
Sample 28	Ab+ VL-	57	male
Sample 29	Ab+ VL-	20	male
Sample 3	Ab+ VL-	65	male
Sample 31	Ab+ VL-	46	female
Sample 33	Ab+ VL-	59	male
Sample 34	Ab+ VL-	55	female
Sample 35	Ab+ VL-	41	female
Sample 36	Ab+ VL-	30	female
Sample 38	Ab+ VL-	48	male
Sample 4	Ab+ VL-	39	female
Sample 42	Ab+ VL-	52	female
Sample 44	Ab+ VL-	46	male
Sample 46	Ab+ VL-	58	male
Sample 47	Ab+ VL-	26	female
Sample 48	Ab+ VL-	50	female
Sample 49	Ab+ VL-	36	male
Sample 55	Ab+ VL-	44	female
Sample 57	Ab+ VL-	51	male
Sample 59	Ab+ VL-	53	male
Sample 61	Ab+ VL-	39	female
Sample 63	Ab+ VL-	59	female
Sample 64	Ab+ VL-	51	female
Sample 65	Ab+ VL-	31	female
Sample 69	Ab+ VL-	52	male
Sample 70	Ab+ VL-	40	female
Sample 71	Ab+ VL-	66	female
Sample 73	Ab+ VL-	42	female
Sample 75	Ab+ VL-	44	female
Sample 78	Ab+ VL-	47	female
Sample 80	Ab+ VL-	35	female
Sample 9	Ab+ VL-	55	female
